# Supplementary material for: Nuclear lipid droplets derive from a lipoprotein precursor and regulate phosphatidylcholine synthesis
Source: Nat Commun. 2019 Jan 28;10:473. doi: 10.1038/s41467-019-08411-x (PMC6349838; doi:10.1038/s41467-019-08411-x)
Supplement: Supplementary file 8 — Source Data [file 41467_2019_8411_MOESM8_ESM.xlsx]

## Sheet: Figure 1a
Figure 1a
nuclear LDs
	experiment No	No1	No2	No3	average	stdev	se
	OA	1.0712	0.894877	1.03392	1	0.0929276	0.0536518
	BAY100nM	0.484782	0.396745	0.522475	0.468001	0.0645234	0.0372526
	OACP100nM	0.398093	0.399289	0.553759	0.45038	0.0895307	0.0516906
cytoplasmic LDs
	experiment No	No1	No2	No3	average	stdev	se
	OA	1.05651	1.00458	0.938905	1	0.0589368	0.0340272
	BAY100nM	0.908336	0.829068	0.955069	0.897491	0.0636967	0.0367753
	OACP100nM	0.97032	1.05818	1.0347	1.02107	0.0454876	0.0262623

## Sheet: Figure 1b
Figure 1b
		experiment No	No1	No2	No3	average	stdev	se
	siControl	GFP	0.96552	0.92394	1.11054	1	0.0979614	0.056558
		MTP-Flag	1.80588	2.05574	2.05264	1.97142	0.143369	0.0827743
	siMTP	GFP	0.420423	0.36534	0.316708	0.36749	0.0518912	0.0299594
		MTP-Flag	1.57122	1.10462	1.21377	1.29653	0.244061	0.140909

## Sheet: Figure 1c
Figure 1c
		experimentNo1	experimentNo2	experimentNo3	average	stdev
	0.4mMOA	0.908815	0.928785	1.1624	1	0.140998
	1.2mMOA	1.94886	1.59317	1.85107	1.7977	0.183753
	OATM	12.7689	13.12	13.8084	13.2324	0.52876
	OATMMTPi	3.58947	3.18123	3.95545	3.57539	0.387303

## Sheet: Figure 2c
Figure 2c
		HFD	HFDTM
	experiment1	0.024116	0.183891
	experiment2	0	0.168376
	experiment3	0.017375	0.268201
	average	0.0138303	0.206823
	STDEV	0.0124426	0.0537181

## Sheet: Figure 2d
Figure 2d	TLC and WB anti-ApoB
													anti-ApoB (Total cells)
													anti-ApoB (Microsomes)
TLC	Total cells					TLC	Microsomes

## Sheet: Figure 2g
Figure 2g
						% of total
LD No	nucleoplasmic	Type-I	Type-II	unclassfied	total	nucleoplasmic	Type-I	Type-II	unclassfied
No1	5	0	1	2	8	62.5	0	12.5	25
No2	0	0	0	1	1	0	0	0	100
No3	3	0	0	0	3	100	0	0	0
No4	2	0	0	1	3	66.6667	0	0	33.3333
No5	0	1	0	0	1	0	100	0	0
No6	11	1	0	0	12	91.6667	8.33333	0	0
No7	1	0	2	0	3	33.3333	0	66.6667	0
No8	9	0	1	0	10	90	0	10	0
No9	2	2	0	0	4	50	50	0	0
No10	2	0	1	0	3	66.6667	0	33.3333	0
No11	0	0	1	0	1	0	0	100	0
No12	4	1	0	0	5	80	20	0	0
No13	0	2	0	0	2	0	100	0	0
No14	3	2	0	0	5	60	40	0	0
No15	6	3	0	0	9	66.6667	33.3333	0	0
No16	0	2	0	0	2	0	100	0	0
No17	16	0	1	0	17	94.1176	0	5.88235	0
No18	2	0	0	1	3	66.6667	0	0	33.3333
No19	2	0	1	0	3	66.6667	0	33.3333	0
No20	0	1	0	0	1	0	100	0	0
No21	1	0	1	0	2	50	0	50	0
No22	0	1	0	0	1	0	100	0	0
No23	0	1	0	0	1	0	100	0	0
No24	0	1	0	2	3	0	33.3333	0	66.6667
No25	0	1	0	0	1	0	100	0	0
No26	1	1	1	0	3	33.3333	33.3333	33.3333	0
No27	2	0	1	0	3	66.6667	0	33.3333	0
No28	0	2	0	0	2	0	100	0	0
No29	13	5	1	0	19	68.4211	26.3158	5.26316	0
No30	8	2	1	0	11	72.7273	18.1818	9.09091	0
No31	4	0	2	0	6	66.6667	0	33.3333	0
No32	4	2	0	0	6	66.6667	33.3333	0	0
No33	0	2	0	0	2	0	100	0	0
No34	0	1	0	0	1	0	100	0	0
No35	7	0	0	1	8	87.5	0	0	12.5
No36	3	0	0	0	3	100	0	0	0
No37	1	0	0	2	3	33.3333	0	0	66.6667
No38	0	0	0	1	1	0	0	0	100
No39	0	2	0	0	2	0	100	0	0
No40	0	0	1	1	2	0	0	50	50
No41	5	1	0	0	6	83.3333	16.6667	0	0
No42	2	0	0	0	2	100	0	0	0
No43	3	1	0	0	4	75	25	0	0
No44	0	5	0	0	5	0	100	0	0
No45	3	1	1	0	5	60	20	20	0
No46	14	1	1	1	17	82.3529	5.88235	5.88235	5.88235
No47	0	1	0	0	1	0	100	0	0
No48	4	1	1	0	6	66.6667	16.6667	16.6667	0
No49	2	1	0	0	3	66.6667	33.3333	0	0
No50	5	0	0	0	5	100	0	0	0
No51	6	0	0	0	6	100	0	0	0
No52	1	0	0	0	1	100	0	0	0
No53	4	0	0	0	4	100	0	0	0
No54	4	0	0	1	5	80	0	0	20
No55	0	1	0	1	2	0	50	0	50
No56	4	0	1	0	5	80	0	20	0
No57	2	1	0	0	3	66.6667	33.3333	0	0
No58	43	5	0	0	48	89.5833	10.4167	0	0
No59	0	0	2	0	2	0	0	100	0
No60	1	1	0	0	2	50	50	0	0
No61	8	3	0	0	11	72.7273	27.2727	0	0
No62	3	1	0	0	4	75	25	0	0
No63	4	3	0	0	7	57.1429	42.8571	0	0
No64	4	5	0	0	9	44.4444	55.5556	0	0
No65	0	3	0	0	3	0	100	0	0
No66	4	2	0	0	6	66.6667	33.3333	0	0
No67	0	2	0	0	2	0	100	0	0
No68	0	2	0	0	2	0	100	0	0
No69	2	1	0	2	5	40	20	0	40
No70	1	0	1	0	2	50	0	50	0
No71	0	1	0	0	1	0	100	0	0
No72	4	1	0	1	6	66.6667	16.6667	0	16.6667
No73	0	1	0	0	1	0	100	0	0
No74	2	0	0	0	2	100	0	0	0
No75	0	0	2	0	2	0	0	100	0
No76	1	1	0	0	2	50	50	0	0
No77	0	1	0	0	1	0	100	0	0
No78	0	1	0	0	1	0	100	0	0
No79	0	2	0	0	2	0	100	0	0
No80	0	5	1	3	9	0	55.5556	11.1111	33.3333
No81	0	1	0	0	1	0	100	0	0
No82	0	0	0	1	1	0	0	0	100
No83	1	1	0	0	2	50	50	0	0
No84	1	0	0	0	1	100	0	0	0
No85	0	2	1	1	4	0	50	25	25
No86	3	1	0	0	4	75	25	0	0
No87	1	0	1	0	2	50	0	50	0
No88	2	1	0	0	3	66.6667	33.3333	0	0
No89	1	0	0	1	2	50	0	0	50
No90	2	1	0	0	3	66.6667	33.3333	0	0
No91	11	4	0	0	15	73.3333	26.6667	0	0
No92	4	1	0	0	5	80	20	0	0
No93	1	1	0	0	2	50	50	0	0
No94	0	1	0	0	1	0	100	0	0
No95	3	2	1	0	6	50	33.3333	16.6667	0
No96	1	3	0	2	6	16.6667	50	0	33.3333
No97	6	1	0	1	8	75	12.5	0	12.5
No98	3	2	0	0	5	60	40	0	0
No99	1	1	0	0	2	50	50	0	0
No100	0	1	0	1	2	0	50	0	50
No101	0	3	0	0	3	0	100	0	0
No102	0	1	0	0	1	0	100	0	0
No103	2	0	0	3	5	40	0	0	60
No104	1	0	1	0	2	50	0	50	0
No105	2	1	0	0	3	66.6667	33.3333	0	0
No106	3	2	0	0	5	60	40	0	0
No107	1	1	0	1	3	33.3333	33.3333	0	33.3333
No108	9	0	0	0	9	100	0	0	0
No109	1	1	0	1	3	33.3333	33.3333	0	33.3333
No110	1	0	1	0	2	50	0	50	0
No111	1	4	1	0	6	16.6667	66.6667	16.6667	0
No112	6	3	1	0	10	60	30	10	0
No113	2	2	2	0	6	33.3333	33.3333	33.3333	0
No114	5	2	0	0	7	71.4286	28.5714	0	0
No115	2	0	0	2	4	50	0	0	50
No116	0	2	0	0	2	0	100	0	0
No117	0	2	0	0	2	0	100	0	0
No118	0	3	0	0	3	0	100	0	0
No119	14	9	0	0	23	60.8696	39.1304	0	0
No120	0	0	1	3	4	0	0	25	75
No121	2	3	0	0	5	40	60	0	0
No122	1	3	0	0	4	25	75	0	0
No123	0	2	0	0	2	0	100	0	0
No124	0	1	0	0	1	0	100	0	0
No125	0	1	0	0	1	0	100	0	0
No126	0	1	0	0	1	0	100	0	0
No127	0	2	0	2	4	0	50	0	50
No128	1	0	1	0	2	50	0	50	0
						41.5402	40.0826	8.79997	9.57721	average
						35.4769	39.1133	20.2818	22.0798	stdev
						3.13574	3.45716	1.79267	1.9516	se

## Sheet: Figure 3f
Figure 3f	FRAP assay raw data
NUCLEOPLASMIC
control
Timepoints
0	100	100	100	100	100	100	100	100	100	100	100	100	100	100	100	100	100	100	100	100	100	100	100	100	100	100	100	100	100	100	100	100	100	100	100	100	Average	SE
1	5.79463	7.26816	7.151	2.61763	3.16091	2.89905	2.54275	2.98382	2.12374	6.36051	6.57986	6.73753	1.74545	3.11618	3.1297	3.92428	4.90428	4.39158	5.92581	4.9757	10.8291	7.70619	4.13424	5.24436	2.13845	2.74358	3.63598	4.1302	6.51655	5.68125	4.76546	7.23553	4.91557	4.03091	4.20893	6.19645	4.79015	0.329614
2	10.6585	13.2515	13.4596	8.23773	9.56925	6.47455	5.02749	4.08758	5.12379	21.603	18.5571	12.5269	4.13496	6.59833	5.84905	8.49233	9.13199	8.82304	10.4844	7.97519	14.6958	10.0035	6.942	7.26114	5.15111	8.42077	6.52292	8.66903	11.9289	9.98933	7.22383	11.1896	8.72587	6.80668	6.9279	8.14179	9.12962	0.628296
3	11.4935	15.1642	15.6442	10.5381	11.3468	8.53818	5.12754	6.94977	6.72726	25.7131	23.7435	13.7007	4.57449	8.56933	7.19572	10.2351	11.0064	10.7689	13.321	10.0552	14.3706	8.94183	8.62739	9.06601	6.84612	11.565	6.82836	9.22956	13.0124	10.6482	11.204	10.4511	9.65796	7.84834	7.79235	9.93731	10.7344	0.722458
4	12.7328	18.2701	16.5042	11.1873	14.4569	8.50337	7.29621	7.23522	7.18124	28.3211	28.3527	13.0882	4.59031	10.7471	8.28609	11.4086	12.2138	11.8911	13.3473	10.0453	14.7736	10.4055	9.76427	9.25546	7.0734	13.1047	6.26274	10.1301	14.2036	10.6361	12.9963	10.9337	10.8192	8.45305	8.53406	9.40401	11.7336	0.836699
5	13.7193	18.5023	18.4878	12.658	14.2991	9.69561	8.1283	8.99241	8.62798	29.1339	28.403	13.197	5.07106	12.5241	8.55294	11.4326	12.2418	14.429	16.807	11.5864	15.0621	11.3083	10.1873	9.39483	7.5413	14.0914	9.91326	10.5001	14.9897	12.4229	12.1382	10.2741	12.7752	9.21341	9.43864	9.74331	12.6523	0.823827
6	14.2715	20.7615	18.8236	13.5623	16.1534	9.43399	8.32595	10.5254	10.3873	32.968	31.0812	14.1963	5.16737	13.4255	8.84181	12.391	13.4374	14.724	19.3804	12.7237	15.5608	11.1745	10.8073	9.62514	8.81267	15.9567	10.5849	10.2491	15.0413	13.5152	10.9217	12.3643	11.9564	9.29342	9.94581	11.5023	13.5526	0.931842
7	14.0918	21.9902	19.6947	14.3155	16.6506	10.8864	8.8852	9.93184	11.6028	34.7279	31.6599	13.933	4.62203	14.8462	9.30476	12.7155	13.1934	16.3892	19.3831	14.3571	16.2277	10.3846	11.8073	8.40633	8.111	17.7361	10.3988	11.6356	15.0733	14.0966	14.7228	11.2754	12.4914	9.6574	7.43228	9.91328	13.9598	1.00089
8	15.4505	23.229	19.5152	14.9864	14.9027	10.4189	9.77339	11.6154	11.0601	36.3183	33.3162	14.6292	4.65023	16.8449	9.56053	13.0562	14.0705	16.865	20.9052	13.7087	16.3908	9.79777	11.7302	9.08085	8.23092	18.5007	10.7183	11.3463	16.5179	14.7086	13.7659	13.0786	14.5047	8.46846	7.97489	10.8125	14.4584	1.05777
9	14.9237	23.731	23.9672	15.7355	16.5824	10.4168	10.6699	11.7614	13.6277	35.8173	36.3116	15.1969	4.70273	17.3269	9.40813	14.8264	14.0712	17.1637	21.8199	16.2596	16.5816	10.9925	13.1688	9.40798	9.33751	20.0728	11.2793	12.0503	16.641	15.9376	15.1536	10.5555	14.326	9.32918	10.3081	12.7221	15.3384	1.09413
10	15.5775	23.2555	23.1975	16.2059	16.8329	10.1598	10.4788	14.8778	13.5933	38.1019	35.1068	16.2284	4.42797	18.9961	10.2781	13.9588	14.3679	17.2758	21.5814	16.8086	17.9473	10.6397	13.9053	8.45674	9.58597	20.6672	12.8515	12.9135	16.2528	15.7358	14.0837	10.6423	12.1361	10.2796	9.40273	12.9041	15.5476	1.10862
11	14.757	25.9588	22.6015	16.3445	17.4892	11.0317	10.7618	14.7806	14.8033	38.2193	36.6413	17.5977	4.97958	21.1562	10.6897	13.6875	15.6163	17.2885	23.6727	17.9818	18.423	10.9705	14.3618	9.46659	10.0687	20.9694	12.9491	12.4281	16.1787	16.8481	16.1801	9.68922	12.8359	9.94048	12.3004	12.8954	16.1823	1.14022
12	15.787	25.7575	23.4508	17.013	18.812	12.4225	11.2635	13.885	14.8496	37.8695	35.8584	17.7627	5.28272	23.0773	11.645	15.2886	15.114	19.0239	25.871	17.8387	16.7187	11.1246	13.8876	9.287	10.7025	22.5648	12.6642	12.7405	15.2175	16.1156	15.4082	9.77052	13.1237	10.2858	11.1577	13.3918	16.4454	1.14163
13	14.2971	24.3827	22.0756	16.5789	17.52	10.9773	11.7607	15.9923	15.8494	39.3931	35.2646	20.4549	4.09112	22.5148	11.5068	16.1547	14.8087	21.2103	24.471	18.7533	19.3625	11.4269	13.292	9.64658	10.5339	22.2344	13.5929	12.6325	16.0218	17.4277	15.411	12.893	14.2993	9.98213	12.4822	13.4265	16.7423	1.13482
14	16.8228	25.6575	24.7791	15.8621	18.461	13.7809	11.8627	16.5102	16.4905	39.6045	35.4021	21.4622	2.15822	27.4238	12.587	16.1451	15.6112	19.2484	25.7831	17.7264	18.0217	10.7194	14.495	9.24448	11.8418	23.2945	13.9739	13.6761	14.9674	16.9368	14.8711	12.3432	15.7581	10.9453	13.549	13.6576	17.2687	1.1825
15	15.5241	27.5212	24.9558	19.6959	18.6311	13.1889	11.8318	17.073	17.652	40.404	34.9117	22.1278	2.86591	28.1326	12.9432	17.252	16.5258	17.9917	26.3994	19.3553	17.7408	10.9849	13.9304	9.834	10.7368	23.5328	14.3924	13.5323	15.42	16.6235	16.5469	9.92323	15.1338	10.7478	14.5303	12.8181	17.5392	1.21656
16	16.3927	24.6751	25.1929	19.8181	20.0089	12.8657	12.0112	17.0014	18.0888	39.8586	34.0525	23.6854	4.26343	30.6904	14.5748	18.1229	16.194	22.7982	28.6831	18.3982	18.9791	9.92745	14.4928	9.69489	10.6685	24.9433	13.6741	13.0229	15.4182	16.9886	18.4916	12.6644	17.6711	10.8897	12.4064	13.1675	18.0688	1.21945
17	16.1389	28.1638	25.6623	18.4659	18.8549	12.9404	12.3576	14.2194	18.7289	39.9841	38.0534	24.6361	3.22312	29.4773	15.6777	18.4213	15.4305	21.4537	27.9832	18.9708	20.627	10.5696	14.5644	9.30865	10.8322	23.4546	13.9308	13.4506	15.3318	17.7447	16.9687	12.5453	13.8581	10.4801	12.9934	13.6982	18.0334	1.28051
18	15.3301	27.6804	24.2282	20.0589	21.299	12.9327	12.6131	17.043	19.364	39.8521	38.0158	23.5698	3.73973	32.0053	15.9043	18.3337	16.5756	22.4924	29.6928	19.3844	19.972	10.2203	12.9885	10.1264	11.5815	22.6125	14.0183	13.619	15.5861	19.0832	20.1355	10.6909	16.8233	9.86301	15.5589	15.6135	18.5724	1.28104
19	16.2862	27.7186	27.1529	20.1953	21.8447	13.4638	12.8914	16.7729	19.9368	42.343	38.1471	23.968	4.19579	34.1174	17.6969	20.1113	15.1929	23.2277	30.0989	21.4007	18.7372	10.8348	14.6004	9.95081	12.3375	24.665	13.965	13.8405	14.73	17.9011	18.2636	12.5677	15.9587	9.03646	13.8935	14.5779	18.9617	1.34908
20	16.3694	29.0543	25.9797	20.6951	20.9966	12.7568	13.6936	17.9826	20.721	39.7139	39.169	24.8106	4.96277	35.3384	18.9885	18.8556	16.2372	23.3217	31.0592	20.1575	19.3711	9.65942	13.7083	10.2933	11.4058	26.0247	14.4758	13.3121	15.3639	17.9271	19.3197	10.2266	16.7794	11.0129	13.8188	14.3999	19.1101	1.35113
21	16.3095	28.0007	28.7201	20.096	23.0147	13.2167	13.476	14.2699	18.893	38.6641	37.7567	24.2403	5.3066	36.9175	17.7687	19.62	17.6099	24.3902	31.0536	21.1234	20.7516	10.4448	14.0332	10.3425	10.9842	25.862	14.1056	13.3	14.4296	18.1128	19.7928	9.70181	16.9752	10.878	14.0353	14.7861	19.1384	1.35336
22	16.6933	28.1301	26.7651	21.003	21.677	12.9869	13.8987	18.4817	19.8481	41.4626	38.1271	24.3892	5.11188	36.8093	18.5939	19.5131	16.4888	24.5824	31.6288	20.8893	19.1614	8.93665	14.4523	10.2963	10.9876	25.8482	11.5061	13.55	14.1994	19.0042	18.3791	11.9869	15.24	11.3789	15.4943	15.4583	19.2489	1.37896
23	14.5433	27.7313	28.9434	21.4774	21.7463	13.1815	14.2022	17.895	21.7161	41.2561	36.9284	25.5793	4.52803	39.255	18.7382	19.9063	17.1415	25.2598	27.5752	20.023	20.3195	9.48184	15.2141	9.50585	12.569	24.7101	15.1284	13.624	13.6955	19.5307	19.3485	11.8398	15.8892	11.9484	17.7259	14.7694	19.5258	1.36144
24	14.9756	29.3383	28.7552	21.3288	22.5288	13.3292	14.1727	18.9784	21.0524	40.3229	37.4218	27.6063	4.51347	39.7848	18.4301	20.3075	16.7531	25.2979	33.1584	21.0213	20.0717	9.8066	15.4733	10.0088	12.8128	26.3193	15.089	13.7652	12.9746	19.8532	19.5049	12.5765	16.5802	11.9096	17.4684	15.4404	19.9648	1.40485
25	14.0759	29.3982	28.5212	21.6109	22.4759	14.4539	14.5867	19.0688	22.5577	42.2945	38.9346	26.403	4.79885	41.1303	19.5159	19.5679	18.0458	25.5635	31.7722	22.466	20.025	9.82676	15.2429	10.4065	11.0601	27.0015	14.3664	13.8887	13.9256	20.6307	19.0397	12.249	16.2401	12.1413	18.0377	15.2771	20.1834	1.44791
26	15.0046	28.4761	27.278	21.1111	22.3288	14.3402	14.9623	18.7872	22.3946	41.9575	38.0693	27.5761	4.36661	43.7572	19.5784	20.4371	18.9888	25.603	32.7516	23.4379	19.8443	11.3799	15.0055	10.1977	12.4104	26.0092	13.2936	13.4432	13.6224	20.3811	18.1264	11.5062	14.5722	13.6805	15.086	14.5245	20.1192	1.46916
27	16.1172	27.4649	30.3858	21.9193	21.1273	14.99	15.2093	18.9108	20.7226	40.3216	39.1129	27.6171	4.6677	44.9298	19.4025	20.5213	18.1374	24.3946	30.1295	23.7018	19.6476	10.4168	15.3574	10.1334	13.1031	26.813	16.0784	13.8134	13.8178	19.9045	19.2193	11.8812	14.7694	12.6502	13.1153	14.8076	20.1476	1.45955
28	15.9871	29.1984	30.6245	20.4199	23.3627	14.8729	15.4558	18.7045	23.0003	40.3141	38.5863	27.9494	5.34343	45.7175	19.5064	20.4852	17.5085	25.9128	33.1866	23.2774	18.3163	10.7579	16.0832	10.1631	12.3076	27.3852	15.4423	13.2974	13.2688	20.499	18.5445	11.504	14.076	12.026	21.5791	14.5201	20.5329	1.49791
29	16.3459	28.0582	30.3862	21.7515	23.0643	11.3365	15.8274	19.1322	22.8689	40.7655	35.271	27.3291	5.60796	46.4262	18.8366	20.682	18.8421	27.5593	31.8477	23.5189	20.1943	10.3739	14.9262	10.4334	12.5662	27.5061	14.5949	13.6245	14.5142	20.6485	16.0123	9.22234	17.5521	13.2404	18.8275	16.1218	20.4393	1.47784
30	16.6503	24.6323	29.3455	22.5505	22.1857	15.5721	16.9232	19.5862	24.0031	40.2996	35.0284	26.2216	5.03966	48.0078	17.9146	21.4589	16.4277	25.8443	29.9311	23.1408	18.421	11.347	16.3047	10.8805	13.3563	29.329	15.7562	13.46	12.3525	20.1249	18.1075	11.1124	15.918	12.3996	18.6871	15.579	20.3861	1.44224
31	15.032	28.3441	31.4716	22.0046	23.3333	14.7309	17.2184	18.5274	24.193	40.9184	36.2112	28.3026	5.00566	49.1889	18.2348	21.7017	18.1361	26.5636	29.5053	24.7535	20.9985	10.3515	15.6669	10.4247	12.1451	27.1478	16.2241	13.4904	13.6959	20.2925	18.6807	10.3397	16.1216	11.593	20.3747	15.2197	20.7262	1.5188	36
BAY13
timepoint
0	100	100	100	100	100	100	100	100	100	100	100	100	100	100	100	100	100	100	100	100	100	Average	SE
1	4.46116	3.48461	4.13679	1.64045	2.61372	3.69007	3.54621	3.5726	2.39876	1.60484	2.57004	1.96325	3.79316	3.72243	4.32749	1.77225	2.31418	2.0821	7.35326	2.20136	3.50296	3.17865	0.289642
2	8.06252	8.68808	7.15296	5.73429	12.7971	8.23702	7.35334	6.72044	4.25548	4.69455	5.82219	4.69519	7.46762	6.80298	6.63665	7.07533	7.22149	5.94157	8.8444	4.5501	4.84833	6.83817	0.424093
3	6.87149	8.16648	9.4034	5.48928	27.965	11.4835	6.15861	8.62838	5.13761	5.41246	6.8241	5.15589	8.39127	7.09788	4.1523	9.2308	9.29041	7.08085	10.1896	5.08245	6.30145	8.26253	1.07238
4	5.25738	5.3405	9.52956	5.20365	32.2825	13.5712	9.15626	11.8362	6.71434	3.32209	7.20578	6.31819	8.98515	7.07802	6.5665	12.1919	11.3962	8.68527	10.6396	4.86562	4.50883	9.0788	1.31518
5	10.7481	10.9621	11.3635	3.06286	25.2469	14.4267	7.66048	12.5663	4.94687	4.40517	8.15472	6.35785	10.4793	11.0457	12.6649	13.3784	13.8704	9.05618	11.0582	5.69756	2.54302	9.98549	1.09113
6	12.1919	13.3758	11.7763	5.57509	40.1905	15.5484	6.136	12.3675	2.45538	5.34821	8.28986	7.13677	12.0388	11.4869	13.4735	14.6539	15.3091	10.3395	4.48137	2.00832	10.7808	11.1888	1.70786
7	9.40111	10.2325	13.4937	4.41588	41.023	15.0242	8.51034	9.37134	3.80698	0.421398	9.32679	4.60839	11.9162	12.6839	14.8265	15.4528	17.2506	11.2037	13.1744	0.528154	12.2702	11.3782	1.81048
8	14.75	10.1906	13.3949	4.84469	43.9216	13.7337	-0.01589	0.153624	2.57166	8.34032	10.2544	9.96899	13.039	13.4433	14.7298	16.331	18.5537	12.3701	13.7535	8.96309	12.5338	12.1822	1.93003
9	11.3645	15.9883	13.5384	2.52311	40.7386	20.654	-0.738046	14.2222	0.62984	7.43764	10.2006	9.84644	13.2474	12.0603	16.6875	14.1507	21.0154	12.2912	14.8575	7.96432	12.4231	12.9097	1.85884
10	16.1689	8.89298	15.4771	0.712075	32.1334	21.2309	10.0451	14.3155	12.0227	9.26721	9.12012	8.60363	13.923	11.2015	17.3186	16.4418	20.5887	11.9916	14.5823	7.96171	11.5753	13.5035	1.37615
11	15.51	16.4406	16.4921	8.21786	48.3865	16.1938	10.754	17.5171	13.8411	9.93346	10.6064	10.1657	13.761	13.0545	18.525	19.5056	18.9881	12.1643	14.1383	11.0347	12.6993	15.6157	1.78385
12	16.3643	15.3196	14.4745	7.59734	53.0011	19.5818	12.7408	15.8696	12.2435	10.2204	11.1705	9.62632	15.4822	14.1628	18.1254	22.2948	20.4054	12.3819	14.3191	11.0561	12.6563	16.1473	2.00939
13	16.8307	14.1145	17.5823	4.80521	49.5477	21.0093	14.1703	14.9775	12.8873	9.97325	11.8781	3.20554	16.4153	13.5823	18.6923	21.824	23.1193	14.4356	14.0107	11.4867	12.6966	16.0593	1.98158
14	15.6431	14.4563	15.883	8.41203	56.4198	20.7482	14.5653	14.4931	12.7443	7.00688	10.8423	11.3587	15.8518	13.7672	18.1122	15.9754	24.4865	13.3389	14.9343	11.2525	14.4675	16.4171	2.16646
15	19.1633	13.2478	16.4656	4.68068	53.7377	22.1811	13.9681	15.7904	12.0907	6.05744	3.02738	6.66327	16.1817	15.0159	19.929	23.9659	26.0471	14.1724	15.8501	8.90273	13.5332	16.2224	2.29993
16	14.1972	17.1706	15.7902	9.34396	52.931	23.1582	15.7482	19.1079	14.6489	3.57113	10.0515	1.81442	16.786	19.1728	21.0168	25.7449	27.2805	14.6255	16.4466	12.2995	14.0249	17.3777	2.23854
17	17.3634	17.7055	19.0756	7.66871	56.5091	22.1419	16.6149	14.5215	14.5736	9.60777	8.69689	12.8788	17.4249	17.8056	20.9264	25.8209	28.3867	14.4458	13.7212	11.9276	12.5003	18.1103	2.23247
18	16.3155	19.1026	18.1559	8.82866	51.3455	23.1603	16.8761	15.8319	11.5008	9.14712	12.1633	12.0654	18.1386	18.9102	21.8236	28.2287	24.6864	15.9315	15.6138	12.8756	13.1282	18.2776	1.97951
19	16.375	16.0477	16.8842	7.63423	43.5886	23.6088	17.1271	11.09	13.5016	3.32274	13.2111	13.7504	18.2838	20.2944	25.3157	27.0745	26.21	12.1323	15.6285	13.4545	15.3725	17.6147	1.82552
20	16.3031	11.136	18.7289	6.45077	53.4264	20.1427	17.8302	11.6823	15.2877	11.6423	10.5288	12.5328	16.8436	19.687	22.7104	23.4375	26.7928	11.1152	16.8331	12.7354	16.1302	17.7132	2.0865
21	19.1171	19.541	16.7732	4.94222	49.6309	20.1425	17.7861	5.77553	12.964	10.0058	14.4472	11.1467	14.7713	21.3957	22.3761	29.3414	26.7759	17.3531	18.2949	12.2008	15.8345	18.1246	2.04958
22	19.4689	15.7146	18.1242	8.65334	50.506	26.0015	20.2244	20.7891	14.6988	2.68997	14.8466	14.0049	18.538	21.0459	25.8479	29.2757	21.2655	17.3014	15.7632	13.5052	15.6775	19.2354	2.01621
23	15.9504	11.0455	18.7355	8.42867	49.5843	27.2009	22.043	19.4055	13.1461	13.0117	14.0031	14.376	16.1488	18.3964	24.4977	31.117	24.3549	17.0677	15.0905	13.4757	12.2435	19.0154	1.96538
24	16.3568	15.2424	18.8531	10.0607	49.2482	27.4572	20.177	19.5301	9.05539	12.914	8.96139	11.904	15.8132	15.3787	23.6609	28.6388	27.6476	18.6113	12.7685	13.7234	19.0354	18.8113	1.98507
25	20.2378	19.8495	19.1325	8.65092	47.9044	27.7467	21.6948	20.5544	14.5802	14.2064	14.8803	10.8872	19.3486	22.0461	19.3348	27.0874	29.3106	16.2552	14.6078	14.1966	17.8638	20.0179	1.80408
26	19.174	21.3506	18.6196	7.57064	46.6134	28.6974	20.8248	21.4003	12.6094	13.0995	15.0855	14.2902	19.089	22.1971	9.43832	18.3206	29.6196	15.749	14.1032	12.7032	16.8626	18.9247	1.83138
27	16.264	16.8343	18.0228	9.8532	49.7083	29.5159	22.7726	19.0077	11.0549	12.6154	14.3897	13.3025	15.6235	22.2752	24.737	29.8202	27.4205	17.0858	13.2277	13.7915	20.2265	19.8833	1.96061
28	18.018	18.4051	15.1441	11.5125	48.4052	30.1367	19.5437	18.8755	13.6201	10.8134	15.5584	14.5587	21.4621	19.7428	23.9057	29.0017	28.9248	14.2632	14.252	15.4166	19.7642	20.0631	1.85977
29	19.6585	17.2636	20.9548	10.0375	46.6137	29.5851	19.5923	22.2424	13.9502	7.67681	9.1562	4.20403	21.7814	23.7293	25.3403	30.0891	25.9158	19.7133	15.3244	15.1523	18.3482	19.8252	2.01105
30	18.2684	17.1602	19.5812	9.06521	35.0697	29.3076	23.1736	18.8249	14.3263	8.50014	15.4858	15.0602	20.4078	22.6317	25.0861	32.4462	24.503	20.1849	15.0547	15.4332	18.5923	19.9125	1.48044
31	16.1992	19.7965	18.1711	7.87726	47.5623	29.4959	22.1007	16.3452	14.7108	12.1834	15.2141	15.1693	18.8148	16.884	25.5438	32.4697	31.3758	19.8922	14.8951	14.5725	21.147	20.4962	1.91868
Triacsin C
Timepoints
1	100	100	100	100	100	100	100	100	100	100	100	100	100	100	100	100	100	100	100	100	100	100	100	100	100	100	100	100	100	100	100	100	100	100	100	100	Average	SE
2	2.88141	4.54054	6.56541	4.6757	3.12143	3.51783	1.65549	2.64507	2.96206	4.12305	5.52602	5.56536	3.71948	1.94792	2.855	4.08105	3.26208	7.0715	2.18473	2.57902	2.06773	2.2296	2.26069	2.69185	4.77111	5.18825	4.13546	1.94951	2.45624	2.73196	8.35878	1.4459	1.28687	1.38733	2.89746	3.21765	3.4599	0.276817
3	7.97132	5.96613	18.0492	6.97815	4.38568	5.12801	4.07113	4.32938	5.0218	9.1997	14.2378	7.13378	6.31092	5.6528	5.65053	7.16143	6.58227	19.0161	4.27825	7.16342	3.39936	4.40924	5.51756	8.13029	6.44173	6.45557	6.06511	6.11984	4.3096	5.63809	10.8246	0.230647	4.12128	7.71881	6.83906	6.32784	6.85657	0.611355
4	10.0426	6.59718	18.8773	8.15422	4.70723	5.95657	5.04192	3.98804	5.43586	11.9958	18.7168	7.12517	6.948	7.16829	5.64398	8.6237	8.03587	23.0626	5.82242	9.52353	4.08235	5.37828	6.08347	11.7769	6.87385	6.93125	6.15057	9.21638	5.01915	7.25393	14.3231	5.03503	3.63246	7.72505	7.86794	7.70171	8.23662	0.727634
5	10.2708	7.37446	19.1306	9.76181	7.83029	5.30097	4.75303	5.37528	5.23809	12.9714	20.3848	7.5544	7.77628	8.53905	6.22829	10.6248	8.98627	24.084	5.88035	11.7365	4.7116	6.08838	7.3252	14.256	7.47149	7.74594	6.72875	9.78297	5.44427	6.45236	14.81	1.75298	2.95038	13.6214	8.28429	7.31501	9.01507	0.799696
6	11.118	7.72597	19.4825	11.6504	8.97027	5.63958	4.79015	5.21773	5.65467	13.5327	21.1693	7.71586	8.86302	9.75275	6.53758	11.9769	8.6574	23.5492	6.2464	12.9474	3.02865	6.41859	8.03017	15.0774	7.3547	8.14654	7.51317	9.06046	5.79122	8.50476	5.43964	5.48511	0.522119	16.2459	8.1657	6.22136	9.22787	0.821647
7	11.9631	8.55745	21.2428	12.4706	9.0171	5.66144	4.54195	4.66894	6.82274	13.7344	20.4545	7.56706	9.16631	9.8623	7.12718	12.2745	10.4112	23.4027	6.51328	14.0742	1.1264	7.3842	8.72297	16.3077	7.41886	7.50407	7.92902	8.61215	5.9673	10.6633	18.5933	3.57649	6.62993	8.98535	9.42058	5.16737	9.82063	0.841026
8	12.7895	8.83192	20.8175	12.1051	11.0907	6.50992	5.31085	5.83479	8.08215	15.1721	18.2274	7.62903	9.91458	11.0742	7.20739	12.1321	11.8935	24.5801	6.50213	15.1748	2.49906	7.56426	9.25183	19.4101	7.89515	8.09548	8.98814	10.8327	6.87335	9.81079	17.1329	4.29428	4.87811	6.01341	11.206	3.83985	10.2629	0.840018
9	13.0566	9.24742	20.3349	12.142	12.1803	5.97738	5.61006	6.22124	8.96273	15.386	24.9132	7.98787	10.1511	11.8407	7.82644	14.1417	12.2883	24.3796	6.99396	15.5873	2.34895	7.95601	9.93504	20.2082	7.65234	7.62284	9.58452	15.9404	7.36073	11.1951	21.1314	4.89975	0.549279	22.0835	11.733	2.39466	11.3285	1.02135
10	13.3492	9.62002	21.3701	13.1122	13.5665	5.70567	5.66858	6.53077	9.82957	14.7715	24.5722	8.28352	10.5411	12.967	7.55496	14.7991	12.9407	24.0481	7.47192	15.8225	2.23292	8.26204	10.4725	20.2733	8.29353	8.20781	9.70897	18.6609	7.45943	8.73271	20.0919	5.81479	7.98833	24.0452	12.3051	0.533142	11.8224	1.01153
11	14.0461	10.1997	22.0923	13.408	11.6578	6.75912	3.96602	4.06895	8.10471	16.2929	24.4785	8.38694	11.258	13.1825	8.3603	14.4783	13.6627	25.6065	7.721	15.9476	3.98983	8.27952	11.7134	21.1904	8.25462	7.72604	10.0318	18.4126	7.26015	10.9899	22.8612	5.65746	8.76125	24.6618	12.2525	11.7881	12.4308	1.01479
12	14.4003	10.5871	23.2105	13.7437	13.3899	7.07411	3.27476	7.736	8.78167	16.8119	24.4873	7.83097	11.6874	13.1429	8.70497	14.8295	14.4245	24.3448	5.35782	15.614	3.42574	8.69422	11.5249	20.2603	9.35651	8.18714	10.4392	19.8311	6.86019	10.105	22.2939	6.01275	9.23088	25.1532	12.5171	9.74193	12.5852	1.00918
13	15.0985	11.6776	21.5294	14.2833	10.9884	6.57718	2.80902	7.7717	10.1197	17.301	23.9991	8.45954	11.6144	13.9078	8.55386	16.5163	13.9562	23.5057	5.60412	16.284	4.99111	8.5895	11.9371	20.8799	9.15059	8.20496	10.9667	21.5454	7.12076	11.8209	24.7419	5.28403	7.67277	23.1334	13.5119	6.33508	12.679	1.01741
14	15.4284	10.3739	21.638	13.9319	12.4442	7.04678	4.9661	8.08659	10.3994	17.1273	23.5627	8.30673	11.5115	14.1991	8.76105	15.9819	15.049	24.2595	7.00568	17.8248	5.63163	8.38017	10.8946	20.8195	8.59956	8.19463	11.534	20.5138	6.95959	14.2249	23.8004	5.00148	7.7895	18.2242	13.7379	17.2745	13.0413	0.944866
15	14.6632	10.8513	21.9498	14.3216	12.8002	7.10325	4.41051	7.89661	10.4564	17.6416	22.9681	8.45656	11.9563	13.599	8.79202	17.6943	14.6317	23.3422	7.11252	16.838	5.07811	8.27462	11.7288	20.3561	9.41455	7.1891	12.0138	24.2108	7.20932	17.3022	25.9312	2.70482	3.14888	14.5846	13.4752	16.091	12.95	1.02379
16	15.0451	12.1626	21.6748	14.3293	13.2639	7.03945	5.90166	8.09826	11.2741	17.775	22.8809	8.4215	12.4447	13.0996	9.07042	17.2036	15.1228	21.8893	7.56202	15.8207	5.30839	8.57386	12.9364	21.1341	9.08987	8.21239	11.9932	23.9382	6.97474	13.7863	24.2626	4.09062	0.075752	28.6284	13.011	15.851	13.2763	1.07436
17	15.1241	11.8064	21.6079	15.2564	11.1355	7.3742	5.72615	7.79424	10.2266	16.8698	22.2617	8.19532	12.8211	14.682	9.59687	18.5455	15.2986	21.957	8.57214	17.1484	5.03273	8.77219	13.3127	21.708	9.08205	8.07542	13.1774	26.6978	6.58529	5.22423	26.9746	4.08571	6.8017	31.2314	10.7196	15.9309	13.4837	1.13961
18	14.8708	12.7516	22.4746	13.466	11.461	6.00765	5.31741	7.53637	10.3344	18.3723	22.1109	8.37455	13.7058	15.0926	9.5038	17.6671	15.0964	23.3356	6.84164	16.4057	5.31587	7.5846	13.8966	21.8545	9.38071	8.51465	13.6669	22.6913	5.97504	0.285557	20.4809	5.34094	10.661	32.6329	15.6351	13.8227	13.2907	1.12334
19	14.7184	11.5311	22.5479	15.542	13.9195	4.93702	6.13393	7.19753	10.1663	18.6666	21.8565	8.38621	13.3204	14.4491	9.77857	19.1291	11.2399	22.8221	6.05978	16.7894	2.72197	10.6854	13.9548	22.6869	9.25521	8.04801	13.2914	19.7495	6.8918	20.127	25.6985	6.83626	7.44839	30.1868	15.0295	17.8397	13.879	1.09281
20	15.8322	12.7931	21.687	14.4084	12.8292	6.78307	6.80765	8.22102	9.42253	18.4871	21.4555	8.42425	13.187	15.1388	9.84333	17.5787	15.7514	23.8438	4.47638	17.5133	2.17474	10.7681	11.4632	23.0279	9.82768	7.66304	13.0444	11.5847	7.46942	15.9573	27.9326	6.6961	10.2107	28.5059	15.1081	18.9307	13.7458	1.05783
21	15.0304	13.3295	21.8889	13.656	13.4406	6.25608	6.04832	6.81154	8.1604	18.1404	20.7944	8.2313	13.1949	15.0757	9.98465	19.4995	16.0265	21.6985	3.85631	16.8903	0.625762	11.4491	14.9569	23.0199	10.1927	7.83283	12.4075	0.626444	8.25281	12.9468	27.4281	6.61955	10.9303	27.9094	15.0823	18.4984	13.2443	1.11511
22	14.6241	12.8613	21.4846	15.7933	13.4066	6.7914	4.4068	2.7382	5.68751	17.7526	20.2968	8.48902	13.1648	15.2745	9.98439	19.9287	16.1128	21.4539	4.83508	15.6286	0.068256	11.8584	14.4379	23.3327	9.63693	6.77296	13.0708	27.9653	7.19909	22.2677	27.4596	6.98336	11.6142	21.1945	12.5777	17.7642	13.7477	1.14609
23	14.779	12.2902	22.1197	15.8534	14.8024	6.52984	4.92146	8.51897	3.01937	19.3381	19.7232	7.79427	14.0146	16.1799	10.1849	19.4122	17.1549	21.976	2.82166	14.3483	0.144579	11.96	14.9397	23.4982	9.58399	8.21761	12.8382	26.8963	7.14259	21.3706	28.3614	7.00698	9.69002	33.5608	11.6083	14.7344	14.0927	1.25384
24	15.0333	13.3163	22.2329	15.0452	15.5916	6.86855	3.35553	8.02119	10.9258	19.7202	20.5141	8.25802	14.1398	15.1416	9.15575	19.5544	17.2806	23.1603	3.32725	16.3599	0.0758619	11.5559	14.494	24.8347	9.33713	8.18211	14.2563	28.6643	2.93829	20.2786	28.8757	8.07179	2.41566	31.9048	13.9448	14.3319	14.199	1.29715
25	14.7013	14.1304	20.6434	16.9041	13.6432	6.63843	1.86447	7.16632	10.6857	19.2953	20.6664	8.26456	13.7104	14.7648	9.76045	18.3188	17.1612	22.2817	2.32497	15.7754	6.62399	11.9099	15.0663	24.5379	9.37715	8.45336	14.2636	28.3961	7.42792	10.1427	29.7744	7.55617	11.4591	29.5575	13.4018	10.726	14.0938	1.16536
26	15.2778	13.9245	20.7656	17.0434	11.3579	6.50553	2.04289	8.74339	10.5096	19.4731	19.9623	8.03134	13.5118	17.2873	10.2561	20.7369	16.2458	21.5057	0.321057	16.1289	6.95309	11.7902	14.9627	23.5298	8.90381	7.97084	13.8356	28.3867	6.89448	22.3004	18.7452	8.53064	2.82647	19.0262	13.3313	10.9054	13.5701	1.07943
27	15.1147	13.7844	20.4311	16.1381	15.0013	6.7801	1.44285	9.48088	9.66007	19.3993	19.8361	7.96505	14.4516	16.7639	10.2408	20.0267	15.7218	22.3573	0.160528	16.5635	6.28982	11.8594	15.2214	22.0237	7.87438	8.09766	13.4762	29.0387	8.19956	22.4543	29.7795	5.1003	14.9874	24.3682	12.9381	8.82192	14.2181	1.16933
28	15.7293	13.3386	20.8616	16.4534	14.8534	7.20727	3.78908	9.96181	12.2272	19.8439	19.3436	7.75845	14.2013	16.6026	10.0692	20.4571	14.9756	22.1154	0.0827137	16.8109	6.2785	11.4827	15.9078	23.7098	6.77282	7.40436	14.4592	26.5902	8.50877	22.7051	27.8141	8.2019	12.1514	21.6175	13.8721	7.71062	14.2186	1.09441
29	15.012	13.8218	21.3451	16.3309	12.1176	7.06621	3.89666	9.42102	11.9517	19.8669	18.6097	8.25301	13.3398	16.3926	11.0649	20.3363	8.76626	20.2928	9.01359	16.1419	6.64454	12.2694	16.138	23.1266	9.25608	7.40242	13.5663	28.1194	7.57127	24.9909	28.9003	6.63463	13.7172	17.6811	13.2902	9.70179	14.2236	1.03859
30	15.4061	13.5446	20.7646	17.8169	16.3672	7.06777	5.06531	8.51006	11.9785	19.6128	18.7658	8.29897	13.198	16.5021	9.90429	20.2489	17.4695	20.3149	8.20385	17.042	4.68856	11.9357	16.0455	23.8201	9.15541	6.34532	13.5669	27.7994	6.51573	26.0642	21.3671	7.71092	4.84291	18.8819	12.0906	5.96517	13.9688	1.05783
31	15.348	13.6226	19.9555	16.8667	14.7773	6.62475	6.35965	8.71285	11.4265	20.0764	18.4304	8.23596	13.7091	17.429	10.4429	21.0052	17.5322	20.5579	9.31636	16.0658	4.76613	11.275	14.2617	23.3786	9.09802	7.19208	12.3776	28.5085	6.00914	26.1012	27.2852	5.77743	15.3509	19.5456	12.561	4.93526	14.3033	1.0804
32	14.8177	13.6662	20.9428	17.0402	16.5844	6.67747	6.99985	8.63028	10.4387	20.1935	18.3632	8.24192	14.4864	17.7402	9.92323	21.4552	18.4968	21.0114	9.19702	15.8354	6.53621	10.5424	16.4565	22.6644	7.20473	8.52922	12.382	27.8418	7.56573	25.077	27.9764	8.84809	8.74595	17.7897	12.1359	3.34817	14.2885	1.07009
Averages						SE
	w/o inhibitor	BAY13 1uM	Triacsin C 5uM			w/o inhibitor	BAY13 1uM	Triacsin C 5uM
1	4.79015	3.17865	3.4599			0.329614	0.289642	0.276817
2	9.12962	6.83817	6.85657			0.628296	0.424093	0.611355
3	10.7344	8.26253	8.23662			0.722458	1.07238	0.727634
4	11.7336	9.0788	9.01507			0.836699	1.31518	0.799696
5	12.6523	9.98549	9.22787			0.823827	1.09113	0.821647
6	13.5526	11.1888	9.82063			0.931842	1.70786	0.841026
7	13.9598	11.3782	10.2629			1.00089	1.81048	0.840018
8	14.4584	12.1822	11.3285			1.05777	1.93003	1.02135
9	15.3384	12.9097	11.8224			1.09413	1.85884	1.01153
10	15.5476	13.5035	12.4308			1.10862	1.37615	1.01479
11	16.1823	15.6157	12.5852			1.14022	1.78385	1.00918
12	16.4454	16.1473	12.679			1.14163	2.00939	1.01741
13	16.7423	16.0593	13.0413			1.13482	1.98158	0.944866
14	17.2687	16.4171	12.95			1.1825	2.16646	1.02379
15	17.5392	16.2224	13.2763			1.21656	2.29993	1.07436
16	18.0688	17.3777	13.4837			1.21945	2.23854	1.13961
17	18.0334	18.1103	13.2907			1.28051	2.23247	1.12334
18	18.5724	18.2776	13.879			1.28104	1.97951	1.09281
19	18.9617	17.6147	13.7458			1.34908	1.82552	1.05783
20	19.1101	17.7132	13.2443			1.35113	2.0865	1.11511
21	19.1384	18.1246	13.7477			1.35336	2.04958	1.14609
22	19.2489	19.2354	14.0927			1.37896	2.01621	1.25384
23	19.5258	19.0154	14.199			1.36144	1.96538	1.29715
24	19.9648	18.8113	14.0938			1.40485	1.98507	1.16536
25	20.1834	20.0179	13.5701			1.44791	1.80408	1.07943
26	20.1192	18.9247	14.2181			1.46916	1.83138	1.16933
27	20.1476	19.8833	14.2186			1.45955	1.96061	1.09441
28	20.5329	20.0631	14.2236			1.49791	1.85977	1.03859
29	20.4393	19.8252	13.9688			1.47784	2.01105	1.05783
30	20.3861	19.9125	14.3033			1.44224	1.48044	1.0804
31	20.7262	20.4962	14.2885			1.5188	1.91868	1.07009
LUMINAL
Without inhibitor		timepoints																																										mean	SD	SE	n
		0	100	100	100	100	100	100	100	100	100	100	100	100	100	100	100	100	100	100	100	100	100	100	100	100	100	100	100	100	100	100	100	100	100	100	100	100	100	100	100	100	100	100	0	0	41
		1	3.35165	2.67395	5.75566	4.33809	4.34507	8.82347	5.20826	4.61578	1.83454	1.33788	2.03537	9.94837	10.3215	6.03982	2.42521	2.48968	3.99507	3.35004	7.78426	2.87772	2.29068	3.70031	3.31984	4.24003	1.87429	2.85119	2.4252	3.56932	2.77125	2.57169	3.52893	1.64675	0.919082	1.5767	1.50897	1.42512	2.3132	3.49459	4.15033	2.20031	3.10119	3.63489	2.19619	0.342988
		2	6.24746	5.84768	9.60887	9.19585	10.4677	10.5313	7.88629	6.27395	5.39377	4.7401	5.25478	11.9305	12.5288	8.99561	6.16367	5.97543	6.38622	7.31291	10.7234	5.62658	6.70367	6.68356	6.59284	8.69728	5.89277	5.47894	8.94033	8.35543	7.47773	5.92546	6.7205	4.66164	5.55216	5.14096	6.68185	4.86001	4.91933	6.48487	7.16888	5.73432	6.24388	7.12213	1.99156	0.31103
		3	8.99191	6.78015	10.9785	10.4637	12.2521	12.4876	8.97387	7.26463	8.00173	5.36179	6.54518	12.8498	12.8163	10.2894	8.48836	7.03824	7.38408	9.23357	10.9133	6.14344	8.3443	6.71905	8.68161	10.8748	7.46885	7.35362	11.0042	9.84702	7.94453	7.76491	9.09337	6.03097	5.10059	6.0181	8.25792	5.63351	5.46704	7.73105	8.43248	5.84216	8.35216	8.41999	2.11922	0.330967
		4	9.36773	8.09045	10.638	11.9171	15.7333	11.897	9.73939	9.07096	8.83621	7.33783	7.31332	13.2989	13.6527	11.4391	10.581	8.13917	8.03663	10.9383	10.791	6.59128	10.5733	7.74221	9.88135	14.304	8.4663	8.49211	13.5473	12.6714	8.68495	8.88259	13.2712	7.03628	7.8864	7.23568	9.94429	5.81794	5.5025	7.90131	9.73049	8.29795	9.67406	9.73056	2.38579	0.372597
		5	11.2131	9.73333	11.5927	11.125	17.0223	13.6355	11.2432	9.00037	11.8064	7.69034	8.52496	13.5958	13.9307	12.0942	11.6198	9.47082	8.97725	11.5669	12.5859	5.57572	12.3948	3.75524	11.3728	15.5866	9.15022	8.73116	15.5599	13.7195	9.71606	9.99887	12.1143	7.65993	8.44424	8.01876	11.0285	6.30891	8.60238	10.1751	9.84074	9.70413	7.75791	10.5279	2.69726	0.421241
		6	12.1607	11.1146	11.9125	13.6005	18.587	15.174	11.7391	10.1884	12.7979	9.89302	9.2334	14.5651	13.6401	12.376	10.0811	9.33861	8.84883	13.7462	13.3929	9.15677	13.3215	11.9047	12.6378	16.2857	9.26558	8.84982	16.8824	15.6583	10.2901	10.8026	16.2912	8.5103	8.78401	9.25579	11.428	7.9553	8.75158	11.2514	9.52777	10.9184	5.18983	11.5929	2.78822	0.435446
		7	13.0972	10.4287	15.5816	13.0724	20.7881	15.9454	12.535	11.2158	13.0336	10.3757	10.1037	15.3002	15.0634	13.8658	13.8892	12.0662	8.69618	14.5118	13.8926	9.51726	14.4949	12.9083	15.303	15.4545	11.4655	7.10538	17.7569	14.9181	11.478	12.8507	15.1665	9.65507	9.5407	8.9844	12.864	8.49974	9.53817	11.2556	12.3118	11.847	13.3176	12.6755	2.71926	0.424677
		8	13.4364	11.1784	16.7053	14.4537	21.2548	16.2461	12.8313	11.8574	12.4374	12.8296	11.3403	15.6745	15.5629	14.4396	13.5615	12.3287	8.06916	15.3968	15.8423	9.17225	15.2008	12.7211	16.4562	18.4013	13.0589	11.97	19.7312	15.9011	15.6427	12.8139	9.64295	10.523	10.0152	9.49567	13.3893	8.76118	10.8211	11.793	12.6953	13.1975	13.8658	13.4321	2.86189	0.446952
		9	14.6659	12.0985	15.9334	15.3921	24.6502	16.9334	13.3038	11.1119	15.6479	14.1842	11.5619	16.0731	15.1969	14.6356	11.8364	12.582	7.6428	16.3379	15.0566	9.17769	17.2238	12.8503	17.9303	19.9934	13.3217	12.2326	19.2578	16.2666	14.5294	14.2482	8.82569	11.4211	10.8961	10.4325	14.168	9.43448	10.3269	12.703	13.5807	12.4952	15.3129	13.9384	3.23092	0.504585
		10	15.2036	14.8834	15.5499	14.5832	25.821	17.9415	13.2332	12.2105	17.2021	15.9009	11.77	16.2835	15.9292	15.1824	11.3097	13.5219	5.22725	16.4393	15.3386	9.53349	16.9065	12.1513	17.5119	20.3618	14.6153	13.5768	20.3463	16.969	16.374	15.7906	24.5857	12.1076	11.5186	10.8547	13.9756	9.25277	11.8185	12.8006	15.4493	12.8782	17.0813	14.8778	3.72915	0.582396
		11	16.118	14.2755	15.7499	16.3979	28.3055	17.9401	13.9618	12.7148	15.2525	17.8166	12.4437	16.3394	15.8741	15.7046	11.8478	13.6505	12.3391	17.2521	17.7985	10.3809	18.7534	10.3368	17.1765	21.7077	14.5329	14.2515	21.936	17.3181	15.5181	16.5617	19.9296	13.1445	12.2433	11.5888	14.1262	9.91342	11.5502	14.0577	17.0787	13.0023	20.7324	15.5518	3.57689	0.558617
		12	16.4194	14.8385	17.5307	17.3024	28.9141	19.5013	15.135	13.6719	17.7582	17.2399	13.1772	16.6761	16.2127	15.4731	9.02613	14.6525	12.6957	18.2356	19.346	11.5149	19.2753	8.84326	19.3875	22.5792	15.8581	14.3659	22.2597	18.4259	16.1368	18.1901	26.0881	13.8409	11.0942	11.021	17.741	10.8642	12.5798	14.7363	17.9311	14.5578	18.8548	16.3403	4.06743	0.635226
		13	17.8083	14.6735	19.6321	20.956	26.7846	18.7567	15.9135	14.6943	20.7001	19.2452	13.3018	16.629	16.312	16.875	18.2205	15.2786	12.9159	18.6773	19.102	12.1479	19.7934	9.0665	20.3642	24.008	16.2053	15.3931	22.557	18.3963	17.248	18.6981	25.42	13.8244	12.7832	11.7694	15.9048	11.0005	13.9957	15.6923	18.3211	15.2081	18.5887	17.143	3.72782	0.582187
		14	17.887	17.023	21.7878	21.202	30.5935	19.6771	15.7347	14.4676	21.1131	20.0446	14.3132	17.5711	16.1841	16.772	19.1932	15.394	13.1989	19.3239	19.892	12.6541	20.3133	12.8104	22.3074	24.5176	16.2204	15.5177	24.0817	19.6438	16.6306	19.2339	28.7693	15.1295	12.9203	12.2368	17.085	11.2258	13.4555	16.0771	16.9837	16.068	23.2752	18.0129	4.23357	0.661172
		15	19.2463	16.685	19.0365	19.7529	33.2505	20.3399	16.1393	15.7167	21.3613	21.1469	14.3601	17.2233	16.2469	17.3861	18.397	16.1559	13.4054	19.729	18.6996	13.4727	20.5128	13.6393	22.872	24.3093	16.7443	15.091	22.1337	20.4219	16.5442	19.5417	31.1152	14.5635	12.3258	12.2085	17.7444	12.5354	13.3565	16.826	16.6208	16.7564	19.3631	18.1214	4.34711	0.678905
		16	19.2257	17.3065	22.7565	20.5729	33.0433	21.1441	17.6055	16.1713	21.0984	19.9203	14.3096	17.9173	16.4645	17.0758	17.0294	15.9019	13.7921	20.3881	20.9949	13.3824	22.6543	12.0869	23.449	26.1085	17.2475	16.4201	25.6157	20.5637	17.8678	20.7624	34.3582	15.4865	13.0752	13.4046	19.2675	11.7197	13.585	17.3708	17.7689	15.5607	20.3506	18.8006	4.82093	0.752903
		17	20.2425	17.9751	23.2118	23.4789	34.4813	21.0961	18.356	17.7395	24.0566	23.9078	14.2772	17.5875	16.5667	16.962	18.3098	16.504	13.7759	20.7691	18.1357	13.2683	22.6177	10.1869	22.1771	26.5424	17.2248	16.1718	25.5744	20.5303	18.2906	22.2083	34.6604	15.9826	13.8809	12.1062	19.1003	13.3534	14.0039	17.8565	17.6503	17.6477	22.6274	19.295	5.0989	0.796315
		18	20.8495	18.6535	21.6504	21.6166	35.7739	22.9139	17.6031	17.6961	24.2763	24.2648	15.2515	17.7948	16.5796	16.8116	16.9797	17.6049	14.4457	21.0013	18.915	13.9192	21.1717	11.7826	25.452	26.3211	16.9879	16.6686	25.7766	21.1171	17.131	22.3438	37.7099	16.6207	13.4099	14.5761	18.3667	13.7721	15.3416	18.429	20.6427	16.6506	23.0338	19.705	5.26086	0.821608
		19	21.5048	19.1293	22.6985	23.2637	37.6449	23.2274	17.7687	17.0521	25.566	23.945	15.5744	18.6492	17.0468	19.048	19.4846	17.8209	14.7803	20.833	19.9637	14.5999	22.4645	15.1678	25.7813	25.8894	16.2969	17.092	25.1553	21.1063	17.7595	23.1731	38.3585	17.209	14.1054	12.7053	19.9851	13.6541	15.0508	20.0023	20.3807	16.7813	25.0029	20.3103	5.38247	0.840601
		20	23.4404	20.3195	24.1849	23.4486	36.8971	21.628	18.317	17.019	25.7611	25.133	15.8942	18.6486	17.5543	18.8095	20.9828	18.0078	14.6509	20.5321	19.6535	15.2645	23.0035	14.2248	27.4955	28.823	18.8047	17.7946	24.3747	20.9176	16.7532	23.2266	39.3713	17.8697	13.8902	13.9531	19.8603	12.9751	15.3528	19.9317	21.7998	16.9253	22.4638	20.6331	5.48575	0.85673
		21	23.2781	19.0608	24.2529	23.563	38.3627	23.1289	19.0745	17.6393	27.1872	25.03	15.2319	18.1029	17.2959	19.118	23.1298	18.6795	14.2794	22.043	19.087	14.2393	24.5177	21.2267	27.9731	28.2523	19.2513	18.0567	28.3775	21.2016	17.5376	21.456	43.6929	18.5219	13.4541	13.8007	19.7952	13.6356	14.7303	19.2869	21.9817	19.3539	25.9218	21.3124	6.06836	0.947718
		22	23.8128	21.0368	22.188	26.4247	40.8844	22.4032	18.7895	15.9625	25.5778	25.7012	15.7353	17.3469	17.7453	19.1296	22.5302	18.6631	14.8707	22.7166	21.5412	14.9306	25.1339	22.069	28.2757	27.3504	19.6277	19.4926	26.2853	20.7408	17.0439	24.7414	41.2027	17.8634	15.5132	14.6477	19.6419	13.0494	16.1779	20.5793	22.7665	18.0399	27.6108	21.6059	5.92801	0.9258
		23	24.2515	21.1493	22.9014	24.9082	40.4155	22.8415	18.3534	18.6153	29.0295	26.8259	15.8462	19.3926	17.7917	19.0752	20.9574	18.5282	14.5682	21.4821	21.7705	15.8623	24.6134	21.7089	28.8494	30.7081	19.8925	18.8658	27.0078	21.5399	20.2845	24.3208	43.7374	18.6212	14.9177	14.5974	21.8101	13.6412	16.2789	20.8919	22.0308	19.2873	27.1583	22.0812	6.11604	0.955165
		24	24.8109	19.8389	24.9545	25.754	41.0024	23.1829	19.6185	19.8819	30.0389	26.4949	15.8393	19.2939	17.4865	19.1864	21.6331	20.3074	15.4222	23.6831	21.4117	14.6531	25.0906	18.692	28.4493	29.9159	19.8865	19.3001	29.5816	21.7669	19.737	26.2802	43.5371	18.3983	15.3728	14.9316	20.5191	15.5708	16.4084	21.1413	24.3856	19.2225	25.9063	22.4046	6.15952	0.961956
		25	25.5076	21.685	22.4062	25.2425	43.547	22.979	19.3011	18.4818	28.1859	29.0005	16.2961	19.6615	17.8686	19.7684	20.3115	19.6115	15.1957	23.4753	20.5329	14.8637	24.072	18.7973	29.7897	30.5019	18.4665	20.308	30.0849	23.364	19.5988	27.1888	43.8264	20.3866	16.1683	14.8446	22.4698	15.311	16.7983	21.9055	23.2645	18.7445	28.2446	22.6356	6.43741	1.00535
		26	25.6651	22.6709	23.9848	26.7852	43.3988	22.8028	19.9892	16.6633	29.9233	28.3281	16.7028	19.0411	17.9149	19.467	24.3248	19.5206	15.5114	23.4541	22.7287	15.1563	25.6752	19.7024	29.4969	30.6027	22.267	19.8358	29.9005	23.2579	21.2644	27.8124	47.6179	20.0103	15.8937	15.2998	21.6038	15.3769	17.2408	22.198	26.2062	19.1382	27.445	23.2166	6.72406	1.05012
		27	26.1063	21.5203	25.586	25.6986	44.7013	22.487	20.9105	17.4075	26.6039	30.3945	16.2972	20.4306	18.7233	20.5836	23.3583	20.4646	14.6722	22.5763	22.2777	15.5036	23.5218	20.4896	29.7864	30.1886	21.8578	19.1916	29.5416	23.844	19.5338	28.2427	44.1149	20.0392	17.2577	14.7722	22.8136	15.9763	16.6964	22.9002	24.5629	20.9636	27.5503	23.1744	6.40569	1.0004
		28	25.5142	23.2887	23.6467	26.3315	43.6826	21.0522	20.2916	18.2033	30.391	29.7734	16.5201	20.056	18.7485	21.0919	21.6896	19.8081	15.7	24.4213	21.2914	14.7887	25.7516	20.7693	30.7644	31.1353	22.0242	20.3063	31.8137	25.6495	18.583	28.4155	44.6225	21.794	15.5337	15.8292	23.6929	15.6927	18.7763	22.0694	26.7055	20.0531	29.499	23.5554	6.57374	1.02665
		29	25.4456	23.9023	27.7646	26.3204	44.7118	23.0003	19.0271	19.079	33.2086	29.8886	16.6252	19.8886	18.7553	21.5642	21.2076	19.1371	14.6942	23.9076	19.5653	15.6132	26.4085	22.7746	29.4353	30.0885	20.532	20.5332	33.0255	24.0364	23.5828	28.7694	49.2215	20.6704	19.2114	16.2921	23.6881	16.6796	17.8989	21.9758	26.3387	21.3593	31.8005	24.0885	7.04119	1.09965
		30	26.6775	25.6088	27.5889	27.6034	47.7425	22.4483	19.4279	18.5188	30.7181	31.5005	17.6532	20.4485	18.4098	21.2385	22.9794	19.3319	14.5467	24.8163	24.076	15.4764	26.0416	22.5616	29.3865	31.3841	21.8211	20.5863	32.2639	24.3636	22.3463	28.7509	52.307	21.8446	19.2607	14.8091	21.9998	16.4947	17.4561	24.7176	28.8461	20.8437	29.8617	24.5063	7.49814	1.17101
		31	27.0182	24.4233	27.6156	30.2821	46.5568	22.7722	20.8671	18.278	32.241	32.4444	17.2777	20.5526	18.2498	21.1333	23.252	18.6624	13.6579	25.152	25.1889	16.2259	26.0238	20.7727	31.7644	31.2543	22.8213	20.9365	31.4669	24.8864	24.1393	29.2679	51.109	20.7947	18.2882	17.9997	23.4515	16.4083	17.0372	23.3424	27.8407	22.3295	31.229	24.7565	7.39307	1.1546
																																											mean	SD	SE	n
With BAY13		0	100	100	100	100	100	100	100	100	100	100	100	100	100	100	100	100	100	100	100	100	100	100	100	100	100	100	100	100	100	100	100	100	100	100	100	100	100	100	100	100	100	0	0	40
		1	1.84519	3.13165	3.09916	4.41192	4.25941	4.39612	4.49555	4.35706	3.47575	3.21265	2.23337	1.71952	2.41222	2.98246	3.31033	3.37158	2.78407	3.69863	4.69826	3.01563	2.67933	2.86939	1.56203	1.4614	1.20675	1.67341	2.32159	1.74568	2.32388	3.21494	2.42453	4.52885	3.29666	3.65065	3.92543	2.82716	2.17003	2.42478	2.48318	1.83006	2.93826	0.950035	0.150214
		2	4.17268	6.03171	5.67167	7.37262	7.46616	7.84147	6.37063	6.30628	5.66843	6.12345	5.35628	5.58258	5.03778	5.38331	6.24298	5.55335	6.65664	7.52527	8.37311	5.21699	5.34735	4.83696	4.23791	3.78454	3.39033	4.17378	4.47449	4.16757	5.6957	5.40827	6.22135	9.02921	6.85092	7.03422	5.7511	5.7533	4.20036	4.85	4.93179	4.48009	5.71432	1.26826	0.200529
		3	5.76728	7.06454	6.97634	9.24846	8.46058	9.36912	7.29528	7.03005	6.98454	7.37273	6.86577	7.17571	6.26645	6.3756	7.85068	6.84457	7.18481	7.57807	9.48789	6.29547	6.40463	5.97913	5.68376	4.69793	4.43465	5.10626	5.19604	5.31738	8.00355	6.67728	8.71893	10.9354	8.62893	9.12109	6.39911	6.71855	5.30545	6.09177	6.48785	5.69871	6.97751	1.42119	0.22471
		4	6.22516	8.87507	7.98393	10.0705	9.58923	10.9043	7.75157	7.54178	7.63974	8.34209	7.66845	8.94571	7.52264	7.55409	8.99997	7.95235	8.21868	7.57377	8.47036	7.26242	7.21067	6.67865	6.66556	5.65739	5.18295	5.77609	5.85554	6.01791	9.61217	7.49313	10.1732	11.8198	8.9294	10.7505	6.9621	7.78874	6.46459	6.45046	7.82858	6.68802	7.87743	1.51481	0.239513
		5	5.97971	8.69082	9.08759	11.2132	10.6247	11.876	8.17248	7.90536	8.43752	8.72632	8.56158	9.49108	7.04209	8.2192	9.78143	8.6481	8.76922	7.81816	9.67985	7.75364	7.82944	7.40892	7.07202	6.38679	5.98829	5.1427	6.37807	6.55315	11.1856	7.90998	11.5901	13.7086	9.70814	10.7945	7.32589	8.06099	7.19766	7.56999	8.4008	7.03254	8.49306	1.79679	0.284098
		6	6.79913	9.59843	9.1243	11.9844	11.3448	13.023	8.66465	8.53191	9.01907	9.12187	8.48902	10.5554	7.37228	8.85706	10.1195	8.64099	8.61357	7.6155	8.73613	8.00849	8.00679	7.62827	7.49248	6.47568	6.59881	4.56456	6.8236	6.65906	12.2059	7.9385	12.7692	14.3721	11.2976	11.0899	7.44382	8.75227	7.27634	7.7943	9.61964	7.80854	8.92092	2.03564	0.321862
		7	5.59995	10.8524	10.3851	12.883	12.5075	13.9508	9.19481	8.85368	9.7896	10.8828	8.87717	12.5997	5.18251	9.48765	10.9203	8.85707	9.65256	7.11297	8.51004	8.23166	8.85187	8.1782	8.98133	7.8151	7.57458	3.95887	7.30978	4.96578	14.2541	7.98336	13.3479	14.9191	11.9053	8.43961	6.91456	9.04189	7.53033	8.41111	9.79926	7.96308	9.31191	2.52007	0.398458
		8	5.63804	11.4536	10.0907	13.5888	13.361	15.0034	9.38593	9.42542	10.3137	11.9206	10.4141	12.9272	9.94531	9.73043	11.7389	9.17261	10.8416	7.85273	9.33226	8.71873	9.02761	8.05858	9.67484	8.24157	6.85004	9.80101	7.67125	8.52205	14.2141	9.87295	15.0353	15.1894	12.0973	13.3663	8.06811	9.11209	8.35249	8.64078	10.6998	9.21806	10.3142	2.30374	0.364253
		9	7.23965	11.5617	10.3005	14.5564	13.5556	15.9006	9.49183	9.48607	11.3122	12.3957	11.0872	13.3713	11.2066	10.2972	12.8046	10.098	10.3346	7.80409	8.97137	8.71672	8.90992	8.00004	10.5151	8.81404	7.38609	10.1047	8.01839	9.33238	14.8361	10.8426	16.1796	16.2669	12.6433	14.2442	8.01623	9.057	9.08606	10.1839	11.5185	9.75534	10.8551	2.44647	0.386821
		10	7.36941	12.9637	10.6276	15.3022	14.1537	16.2442	9.83759	9.71749	11.4146	12.8451	11.5595	13.6349	11.1202	10.6322	13.1132	10.8679	9.39975	8.30874	8.73744	7.90734	8.19003	6.27475	11.1902	9.42989	7.87486	10.5582	8.48038	9.9133	15.826	11.4408	16.2676	16.8557	12.7739	14.8195	8.27857	8.38608	9.26051	10.219	11.9377	9.62895	11.0841	2.69214	0.425665
		11	6.66905	11.7829	11.7155	15.9986	14.7599	17.5936	9.76278	9.99101	11.567	13.3432	11.839	14.6546	11.6951	11.1857	14.1175	11.264	8.55808	8.17267	8.11379	10.1008	11.0063	7.91554	11.5921	10.062	7.81169	11.397	8.53445	10.0251	15.0185	11.6228	17.9963	17.1069	14.0015	15.349	8.39287	9.25202	9.86605	10.9363	12.7824	10.634	11.6047	2.81482	0.445062
		12	7.41761	13.9002	12.678	16.5943	15.4688	17.5982	10.8185	10.4672	12.4948	13.5383	12.5818	14.4995	9.66092	11.3529	14.18	11.4579	11.2379	7.35211	6.05872	10.5504	10.76	9.74148	11.7908	9.90675	7.95205	11.0923	8.58051	10.4855	18.0727	11.6705	18.0943	17.7573	15.1099	15.0267	8.05582	8.08194	9.82887	11.3029	13.0421	10.8768	11.9284	3.0807	0.487102
		13	7.88242	14.321	11.8953	16.7194	15.3259	16.9032	11.3409	10.2912	12.6206	14.1987	13.1294	14.8142	13.7468	11.4656	13.6841	11.8207	10.9429	7.96509	6.17393	10.8825	11.109	10.277	12.1771	10.93	6.93025	10.7223	9.27806	10.0847	19.1553	12.621	19.0568	17.0752	15.0159	15.3794	8.37388	8.55645	10.3881	11.6904	13.2532	11.4063	12.2401	3.0603	0.483876
		14	6.4037	14.3826	12.7005	16.8555	16.7678	18.9647	11.2695	10.3143	13.2643	14.7977	13.3634	15.3504	14.2534	11.8579	14.327	11.9513	10.3975	8.02404	6.5808	11.4136	11.5584	10.5813	13.5297	11.3492	9.43052	13.0146	9.32677	10.7457	19.2774	12.7927	19.4443	17.4891	15.5803	15.3575	7.54477	9.13942	9.61912	12.3336	14.2222	11.54	12.6779	3.24776	0.513516
		15	7.26556	14.7819	12.5683	17.7808	16.7203	19.5561	11.993	10.8378	13.2278	14.8046	13.013	15.9911	16.0854	12.1589	14.7709	11.8896	11.2102	7.24576	7.90011	11.4789	11.5891	10.544	13.9725	11.4497	10.001	13.1473	9.30346	9.54773	19.1485	13.3129	19.8264	17.7475	16.0137	15.073	9.11556	9.28964	10.2242	12.4472	14.4841	12.2935	12.9953	3.23674	0.511774
		16	10.3625	15.3152	12.9934	18.3549	16.4644	20.1995	12.2158	11.3957	13.7963	15.3328	13.5964	15.7325	15.8401	12.505	15.0323	12.01	11.7194	7.6198	8.82913	12.0607	11.9138	10.4802	14.0033	11.0024	10.0067	13.5874	9.75299	11.8381	19.4191	14.0448	18.886	17.8049	14.4258	14.8017	9.24445	9.39136	10.5855	12.7649	14.4979	11.6038	13.2858	2.98818	0.472472
		17	6.28081	15.2951	12.8857	18.2345	17.1647	20.5063	12.4714	11.3301	14.1749	15.789	13.4534	15.1862	15.5735	12.9808	15.845	12.5456	11.0874	7.79965	9.66001	12.083	11.9341	11.4086	14.4208	12.463	10.3095	13.596	10.0616	12.1343	20.1021	13.8091	20.2718	18.1145	15.1409	16.8025	9.32325	7.95498	11.3676	13.1514	15.6711	12.2184	13.5151	3.30633	0.522776
		18	7.65128	15.8277	13.4566	19.0454	17.7373	20.4159	12.4233	11.179	13.8407	15.9989	14.0582	16.3174	15.1009	12.7466	16.4824	13.1738	10.6355	7.32096	8.70004	12.0924	11.5146	10.916	15.0032	13.1606	10.8751	14.153	10.3406	11.2525	20.6935	13.7207	20.7817	18.8694	15.7978	17.7264	9.24573	8.47831	11.7555	14.155	15.5288	12.907	13.777	3.46836	0.548396
		19	7.15563	15.6036	13.1811	19.644	18.6678	21.0861	12.5057	10.9642	14.193	15.7632	13.9536	16.8117	15.8403	12.6321	16.4412	12.9657	10.8174	6.72916	10.4978	12.4642	12.2303	11.3438	15.121	13.2862	10.8846	13.7834	10.3082	10.6134	20.6022	14.1232	20.382	18.2731	15.801	17.6145	9.66907	7.2272	11.6004	13.9569	15.4766	13.1958	13.8353	3.55031	0.561354
		20	6.421	14.7996	12.8811	19.6897	18.436	21.6915	12.6644	11.5724	14.5918	15.6108	14.735	16.9377	16.7487	13.4446	16.7082	13.1046	10.6866	7.18094	10.4488	12.1006	11.6888	10.9795	15.6315	13.2491	11.0701	14.2817	10.5088	13.2485	20.6288	13.9685	21.5708	20.2491	16.171	16.6428	9.54106	6.28092	11.6033	15.0304	15.7053	14.1943	14.0675	3.74227	0.591705
		21	7.19307	16.763	13.8243	19.589	18.4548	21.5416	12.9591	11.4631	14.3023	15.5318	14.9762	17.4293	16.3718	13.8099	16.8878	13.1581	10.9106	6.99726	12.221	11.4945	11.738	11.0369	15.7073	13.7539	11.3438	14.7455	10.6776	13.2865	18.7369	13.8166	21.7062	20.7341	17.1191	17.0826	9.47786	5.97892	11.3781	14.8556	15.6613	13.6355	14.2088	3.68569	0.582759
		22	6.30472	16.4203	13.8346	20.5434	18.5947	21.474	13.342	11.4529	15.1995	17.0099	15.3773	17.4899	19.4575	13.9654	16.8028	13.3419	11.7437	6.978	11.7757	13.5476	13.874	12.3125	14.576	13.6839	10.5424	15.3161	10.7353	12.9408	22.928	14.842	21.9022	20.4485	16.9074	16.3733	9.47232	5.83905	11.683	15.3677	16.5729	13.4453	14.6105	3.96127	0.626332
		23	6.05382	15.4831	14.4088	19.984	18.43	22.1474	13.3529	11.3901	14.8852	17.2888	16.1115	16.3577	18.6863	14.1935	16.6446	13.35	11.0136	6.46755	11.7717	13.8961	13.6233	12.5497	16.3908	12.3016	11.5802	14.5163	10.8591	11.0747	23.0529	14.4985	22.287	20.2024	16.7038	16.4008	8.81692	5.73331	11.7833	15.3938	17.4768	14.106	14.5317	4.05241	0.640742
		24	6.55944	16.4868	13.6842	20.5057	18.7626	22.1501	13.4593	11.9118	15.318	16.5219	16.0265	18.9456	18.2658	14.4228	16.5928	13.276	11.6656	6.59904	11.9525	13.4241	12.69	12.8007	16.6376	13.8845	11.9319	14.9376	10.8204	14.2179	22.9354	14.4737	21.9239	20.8512	17.2474	17.146	9.38386	5.5094	12.7347	14.8862	17.4504	14.5205	14.8378	4.00099	0.632612
		25	5.99001	16.7714	14.0684	20.7466	18.8639	21.4121	13.7428	12.1947	14.9925	17.2142	15.7959	18.5652	17.7693	14.423	17.3633	13.6982	11.6209	7.34774	10.0101	13.2777	14.3453	12.5156	16.4042	14.2551	11.8326	14.9422	10.5502	14.3198	21.7641	14.3	22.6739	19.9024	15.9693	16.9753	8.82701	4.47121	12.7657	15.326	17.6043	14.5748	14.7547	4.02219	0.635964
		26	6.38861	16.6597	14.5952	21.2597	19.4749	22.5097	13.8134	12.3682	15.4133	17.2223	15.4646	18.8921	19.5884	14.5651	16.6996	13.4511	12.1925	5.94685	10.0666	12.4355	14.4592	12.7085	17.0162	14.4163	11.8504	14.0928	10.7933	14.0879	23.9024	14.6486	21.5825	20.2805	15.2832	16.1042	10.2621	5.27075	13.2001	14.9664	17.4895	14.3481	14.8943	4.14248	0.654983
		27	6.33056	16.6923	14.6162	21.8897	19.7065	22.8822	13.6695	12.0126	15.8687	17.8697	15.0108	19.7489	19.4556	14.6052	17.3784	13.562	11.2706	6.6599	10.2757	14.6934	14.1768	12.8705	16.7803	13.8241	12.1434	15.8878	9.54978	12.6193	23.3582	14.9316	22.4245	20.0951	16.7783	15.1166	10.3711	6.1225	13.3528	15.5227	17.9875	15.0749	15.0796	4.20081	0.664207
		28	4.86448	16.6918	14.0669	20.8818	20.2585	21.8089	14.0831	12.1329	15.9491	17.5987	15.8365	19.3456	20.4016	14.6716	17.8493	13.6861	10.488	7.80013	6.62889	13.9787	14.4859	12.7786	16.3522	13.3225	12.2216	15.2974	11.6614	15.0799	23.7201	15.176	21.5804	20.638	18.377	14.9571	9.94704	4.40465	13.4242	15.4886	18.8696	14.6451	15.0363	4.41799	0.698545
		29	5.94356	17.1262	13.9647	21.6404	20.4972	22.4761	13.8508	12.3719	15.7935	17.9188	16.4014	19.8013	21.1837	15.127	16.9658	13.9382	11.9442	6.9709	6.92259	13.0763	14.2093	13.5583	17.7839	14.8923	12.6301	13.72	12.0923	14.1883	24.7948	15.1898	21.9831	21.2669	17.7079	16.6476	10.1299	3.02363	13.2718	16.1379	17.7886	14.4203	15.2338	4.59472	0.726489
		30	6.00555	17.4799	14.3637	21.0877	20.8234	22.3821	14.0684	12.0559	14.9749	18.0945	15.5174	21.3856	18.619	15.103	17.9486	13.1964	11.8327	6.42301	8.60557	14.4355	15.034	13.8174	17.2662	14.5621	11.1018	13.1954	11.5162	15.0253	23.9008	15.054	22.2096	19.1627	18.4591	16.3446	10.2757	2.72447	13.2723	15.7546	19.0533	14.8186	15.1738	4.51215	0.713433
		31	6.69794	17.0066	14.6909	20.7063	20.5203	22.3499	14.5519	11.9251	15.2557	17.5676	16.6059	20.9599	16.2521	14.8791	17.983	14.0845	12.1858	6.7474	10.0614	15.0065	15.3608	14.0266	16.4174	14.1192	13.0111	16.2182	11.919	15.2136	24.0027	14.9376	20.6748	20.3855	17.1308	15.1786	10.3753	2.55534	13.3178	15.4461	19.0067	15.5041	15.271	4.22664	0.668291
																																															mean	SD	SE
With Triacsin C		0	100	100	100	100	100	100	100	100	100	100	100	100	100	100	100	100	100	100	100	100	100	100	100	100	100	100	100	100	100	100	100	100	100	100	100	100	100	100	100	100	100	100	100	100	100	0	0
		1	8.75883	2.85457	2.52702	1.67389	0.683356	1.28652	1.0227	1.5603	1.72442	1.56399	1.79762	2.32403	2.54728	1.89052	1.75314	1.52394	3.38662	3.1304	2.29436	2.45145	1.49239	1.29689	0.497345	4.34934	1.65099	1.26513	1.33393	1.8969	1.42979	2.88562	1.84052	2.95235	4.21336	-0.113841	1.7939	2.21756	2.82864	2.49171	3.90055	8.13434	4.2926	1.88826	1.85883	2.70893	2.40593	1.6275	0.245355
		2	9.84084	5.63135	4.98485	4.54934	3.29893	5.28813	3.16605	4.35812	4.44911	5.99855	4.03717	4.22012	4.97186	4.70507	4.35196	4.80261	6.1909	6.31402	5.20505	6.04312	4.63372	4.97455	4.03401	6.80045	5.23194	5.39836	4.19821	4.03095	5.31874	7.45456	4.80453	4.99581	7.64021	3.27378	5.90527	5.3875	5.70537	5.95768	6.43641	10.5965	7.11333	5.55226	4.29888	4.75606	5.38423	1.47139	0.22182
		3	8.49482	6.69233	3.9315	6.07777	4.81605	5.91383	4.16791	6.67304	7.11372	7.97092	4.97441	4.9658	5.58604	5.30476	5.01911	6.64026	7.98107	8.06563	7.15121	7.51179	5.98795	5.87334	5.61932	7.59606	8.45334	7.48156	5.17861	4.87093	6.51946	9.92221	6.06082	6.27235	8.97881	1.8768	6.15645	7.72601	6.99205	7.34451	7.58569	12.3151	8.19598	7.50202	5.30007	4.5566	6.57768	1.75109	0.263987
		4	11.1654	7.87548	4.05081	6.70143	6.08507	7.74037	4.00403	6.49162	8.04483	9.02163	6.00543	6.18339	5.40684	6.34738	6.09039	7.30633	8.4423	8.60517	5.74541	9.02233	6.01531	7.26048	5.71058	6.8318	9.38128	9.6912	5.86459	5.11007	8.15553	11.0791	7.09515	5.84328	11.3287	-0.72502	7.05411	8.28706	7.70077	8.12414	8.35119	12.9561	9.19191	10.0555	6.19333	4.5237	7.3049	2.30784	0.34792
		5	9.39079	8.79899	3.86177	7.62816	6.98878	9.03926	3.72165	8.40021	8.7966	11.0917	6.76699	6.72784	6.39957	7.51265	6.68616	7.68027	9.46779	9.65428	7.4463	10.2383	7.25194	8.47312	6.40549	7.26603	9.20784	9.66246	6.51539	5.43759	9.9885	12.4529	7.81444	6.59205	12.2741	-0.046678	11.0838	9.04905	7.53231	8.20451	9.43408	14.1355	9.91346	10.8681	6.81997	4.02473	8.10588	2.49273	0.375794
		6	10.1737	9.47906	3.83194	9.1685	7.89542	9.38379	4.24906	8.972	8.56101	12.4865	7.01243	7.20461	6.74764	8.14436	6.66305	8.35098	10.4427	10.4272	5.78016	10.6134	7.7907	8.29675	4.87096	6.40214	9.18858	12.739	7.15448	5.91906	10.3496	13.7265	7.88616	6.75039	13.5183	-0.802481	9.54647	9.76897	9.01106	9.47079	9.95953	15.0781	10.7711	13.0419	7.73766	3.20466	8.56745	2.9604	0.446297
		7	13.3184	11.3967	2.01207	9.7137	7.45927	10.5818	3.37058	10.2608	11.1142	13.6501	7.71226	8.17413	7.15637	8.44557	7.17378	8.97168	11.0502	10.1675	4.80393	11.484	8.05752	10.5412	5.43305	5.98372	14.8012	14.0693	7.92227	5.59431	10.9888	15.0707	6.65778	6.93662	14.5815	0.0255218	12.6422	10.6532	9.09863	11.196	10.7942	16.1242	11.4652	14.5346	8.05548	3.41264	9.37857	3.61018	0.544256
		8	13.0749	11.7918	0.194893	9.43925	8.45431	10.4606	2.85262	10.3779	10.4905	15.7815	8.20122	8.16723	7.89305	9.02575	7.34031	9.66367	11.7214	10.6424	3.55018	12.2948	8.02277	9.9564	1.69507	7.07406	15.4679	14.6096	7.70566	6.21134	12.7997	16.4562	2.26345	7.83615	15.7077	15.0511	12.3917	12.4337	10.8083	11.9431	11.6059	16.8701	12.1086	14.6822	8.93472	3.63477	9.94747	4.05679	0.611585
		9	14.9138	13.0706	0.646051	11.4532	8.12294	12.202	2.5816	10.9789	10.1742	18.2223	8.54122	7.97822	8.74277	9.0121	8.0641	9.58828	12.7496	11.4326	9.41467	13.4003	9.01329	10.8087	2.95868	5.582	17.2309	15.788	7.66442	5.9074	14.3063	17.1159	10.7407	6.80834	18.3026	16.2864	14.9025	12.7366	10.918	11.2401	12.17	17.5823	12.7218	15.8705	8.97002	1.4818	10.8727	4.35515	0.656564
		10	13.3607	13.0178	0.104671	11.2067	9.5034	13.4265	1.67603	11.8102	12.7634	18.6313	8.86024	8.81208	8.68731	9.29068	7.67799	11.2042	12.4768	12.8979	10.9557	15.0845	9.4911	9.72681	1.95577	7.93646	18.2049	17.4018	8.43295	6.38434	14.4077	17.9223	12.5632	8.53972	18.2157	13.5362	14.5386	12.0235	10.7039	11.54	13.1061	18.3825	13.3854	17.1385	9.36662	1.87592	11.3234	4.46352	0.672901
		11	14.121	14.097	9.73249	12.5077	9.35867	13.0093	1.162	12.8631	12.8115	20.3485	9.18016	9.22934	9.54993	9.33552	7.81194	11.6023	14.0308	12.5606	9.95618	14.7283	10.7971	10.2761	2.8773	5.90973	19.9121	17.2504	8.59723	5.9799	14.9376	19.523	12.1734	8.81947	20.6905	13.7809	14.0627	12.254	11.446	11.7466	13.1505	19.747	13.7411	18.6351	10.6167	1.72406	11.9692	4.54943	0.685853
		12	15.6414	14.018	9.67549	11.16	10.6534	13.3891	0.893512	12.9906	13.0362	20.9005	9.31184	9.56114	8.7083	9.06452	8.26972	12.1558	14.4356	13.5012	10.0181	15.1753	9.59344	12.1954	2.63652	5.8754	20.19	17.4429	8.51996	5.80052	15.0459	20.6592	12.7236	8.43106	18.3348	15.3439	14.3859	14.0585	11.2507	13.119	13.6964	20.2317	14.4803	18.7153	11.0296	8.79822	12.389	4.43598	0.66875
		13	13.8482	14.9683	9.89988	11.6903	10.8541	13.0909	0.753776	12.6139	11.5646	22.4654	10.6152	9.4498	9.36905	9.03903	7.83664	11.5733	13.8119	13.6545	11.448	17.7419	10.7801	12.3194	14.8173	6.97742	22.8649	20.861	9.15573	6.48817	16.1283	21.6481	13.7328	8.77347	19.9903	16.1502	17.3228	13.7364	12.4017	13.4977	13.6461	19.9257	13.6462	19.1509	11.5189	8.76273	13.1951	4.553	0.68639
		14	13.8856	15.7313	10.6427	12.4343	10.6363	13.3831	0.867527	13.579	12.9729	21.2642	11.1108	9.5734	9.88413	9.39094	8.58839	11.9095	14.9459	13.2714	8.26243	18.513	11.7291	11.7513	14.5079	6.94414	21.7039	19.8031	10.2491	6.30193	18.3138	20.4868	14.1485	9.01051	19.5651	15.5076	15.2197	13.8693	12.4168	13.8325	14.2761	20.7513	16.1643	20.6803	10.9699	9.19413	13.3692	4.44313	0.669826
		15	15.0472	15.9786	10.7262	14.4618	10.6284	13.1815	0.670676	12.9568	12.7854	22.0153	10.8294	9.70697	10.3242	10.4013	8.47594	11.9154	14.9916	13.6909	11.4774	18.9239	12.1404	12.3234	15.2513	8.54254	22.5208	20.8734	10.5647	6.57828	17.9135	23.5087	13.923	8.49328	21.0164	7.41973	20.8546	14.3709	12.2981	14.6744	14.9041	21.0632	16.905	21.1306	11.4032	8.4871	13.7807	4.86727	0.733769
		16	17.034	16.0491	12.5782	13.0083	11.3023	12.8569	4.23594	13.7662	14.1067	23.7893	11.0492	10.2693	10.2026	9.31945	7.87949	13.2747	15.1614	14.9645	11.6274	19.5152	12.6834	12.7402	14.3356	7.23787	24.4509	21.0861	10.8201	6.36165	18.7181	23.533	14.37	8.91105	22.3585	7.58064	19.4583	13.1714	12.4272	16.2262	15.2159	21.4108	17.3853	21.2649	11.5232	9.07019	14.1893	4.92257	0.742106
		17	16.4889	15.9081	11.4698	13.6754	11.104	14.4225	3.68067	15.0401	15.0393	23.9607	11.7653	10.5428	10.1851	10.9061	8.58727	12.4694	16.086	15.2018	10.8285	19.421	12.8021	13.3226	17.0342	8.25757	25.1832	22.0371	10.9352	6.31753	19.0336	24.9623	15.8678	8.89905	23.7058	18.8825	19.769	17.4742	11.1281	14.8754	15.7231	20.4461	17.8887	20.5411	12.2859	8.51909	14.8335	5.01166	0.755537
		18	16.0459	15.7389	13.4693	15.1707	11.7689	14.3359	4.12487	13.7861	15.4905	24.8194	12.0502	10.752	9.86265	10.0748	8.31201	12.8617	16.7541	13.9949	10.8467	19.3337	13.8534	14.3492	16.1358	9.59701	25.1402	23.4222	10.9598	6.637	18.5235	24.3985	16.1319	10.1268	23.2443	16.6359	19.2954	16.1851	12.5783	15.0821	16.0786	23.4928	18.3583	22.2109	13.3381	9.38056	15.1079	4.96097	0.747894
		19	14.7339	16.3006	13.8402	15.0407	12.6737	15.2558	4.16137	14.2564	15.6843	23.4868	11.9983	10.7222	10.3804	10.1529	8.3474	13.7555	16.6941	15.2714	10.6024	21.9888	15.5946	15.3905	14.9566	9.34075	27.0698	23.6068	11.2766	6.63863	15.4793	25.9684	17.0424	10.8375	23.7131	13.4201	21.6447	15.5343	12.1453	16.173	16.8839	24.1353	18.5139	21.7512	12.3267	9.30093	15.3203	5.17579	0.780279
		20	16.1698	15.8548	13.1109	14.822	13.2814	15.1743	3.79027	15.0951	15.0896	25.0698	11.4027	10.2936	10.4496	10.3933	8.44492	13.338	17.0188	15.7573	12.0886	22.0884	14.7765	16.1859	19.2343	9.34472	22.832	25.1362	10.8709	6.66317	18.0198	27.2642	16.1625	10.6691	24.7111	9.70622	20.3749	15.4878	13.1075	16.0876	17.8729	24.8241	18.9207	21.9979	13.1696	9.37848	15.4893	5.33698	0.804581
		21	15.8827	16.3174	12.4493	13.4329	13.1196	14.6732	4.27714	13.9276	15.4665	26.4001	11.6323	11.0494	10.1539	10.533	8.9234	14.4773	17.6284	15.9267	12.1789	21.7451	15.5773	15.9316	16.8777	9.02834	26.8702	27.2588	11.4574	6.59948	17.4113	27.8582	16.9184	11.3737	24.9892	17.6148	21.7683	16.935	13.2188	15.3335	18.1067	24.7817	19.627	22.3751	12.8203	7.06742	15.8635	5.65758	0.852912
		22	17.0143	16.9884	11.7639	14.8216	13.8573	16.1981	3.42343	14.8359	15.9178	25.9434	12.3343	10.6361	10.8473	10.4306	8.87073	13.2695	16.602	16.8623	10.67	20.6758	15.2995	17.0754	18.9856	8.86867	26.8756	26.1356	11.3322	6.51098	23.3505	27.2984	18.1045	11.1727	22.8608	10.2596	20.208	15.5727	12.5636	14.8437	18.9316	24.7459	19.7528	24.1781	13.9985	10.455	15.9396	5.65923	0.853161
		23	16.3219	16.8214	13.4678	14.9904	12.7461	15.3253	3.76609	14.7366	15.4958	25.2809	12.9954	11.6677	11.802	10.3088	8.65705	14.3749	17.0454	16.9754	10.4042	19.571	12.8886	18.0407	17.076	8.98322	27.5476	26.3501	12.2968	6.1899	22.8244	30.102	18.4404	11.2263	27.5616	9.16114	19.9781	17.6176	13.7994	14.0466	19.1405	24.9569	20.0932	24.1778	13.4871	10.1619	16.1114	5.93016	0.894006
		24	16.1626	18.3427	13.1311	13.5331	12.904	16.0031	3.98238	15.4509	16.3454	26.824	12.5518	11.8061	11.2679	10.8241	8.92332	15.6201	17.3873	16.8619	11.7039	19.7168	17.4081	17.6524	16.7714	9.66655	27.0863	24.8974	11.848	6.72483	23.8831	29.4475	18.6955	11.3454	28.5913	1.34275	22.7311	16.6401	13.3845	17.471	19.5812	24.6167	20.0462	23.3716	14.906	9.75925	16.3002	6.21576	0.937061
		25	16.9687	18.2093	12.544	14.1646	12.7229	15.3651	3.72529	14.724	15.7184	26.5324	12.3987	11.663	11.3804	10.1954	8.55354	15.4261	17.798	17.2422	11.6073	21.1477	17.5059	18.2308	16.6951	8.04572	28.1611	26.3078	12.0527	6.60431	23.383	30.4421	17.5954	11.9368	27.5772	18.3091	20.6608	18.5926	14.1685	17.5489	20.0406	24.7942	20.2988	25.68	14.0147	9.65599	16.7361	6.02954	0.908988
		26	16.0843	18.2537	13.3816	15.5602	12.9155	16.1046	4.01608	14.9653	15.1651	26.3006	12.9395	11.9897	11.3449	9.89604	9.49096	14.9768	18.0126	16.5269	10.1178	21.7481	18.3634	18.1314	18.1657	8.02831	29.2096	26.342	11.7843	6.05164	24.8627	30.3007	20.9353	11.6807	30.8967	20.4207	20.9545	16.8175	13.9171	17.808	20.018	27.3205	20.3147	26.4057	14.3416	10.0606	17.1119	6.40426	0.965479
		27	17.5403	17.3694	13.0618	15.3276	14.8155	16.4297	3.84687	16.0062	16.4046	26.6076	12.788	11.2267	11.6089	10.6804	8.04653	14.8245	18.201	16.584	12.05	21.1357	17.4958	17.5296	17.8108	8.35157	29.824	27.6931	12.3954	6.01487	24.1969	30.0187	21.4536	12.0284	27.4024	22.6127	23.1604	16.4795	14.5984	15.7238	20.017	27.3422	20.7426	25.4538	13.228	10.8338	17.2037	6.28572	0.947608
		28	17.3658	17.471	13.8874	15.812	14.5403	16.1524	3.25591	15.5485	16.2622	25.5983	13.1502	11.6839	12.0322	10.0016	9.0892	14.9097	18.3895	15.2636	11.8342	21.1447	16.9619	20.7484	16.6003	8.75373	28.9738	28.4695	12.9687	6.79261	24.9296	30.5357	20.4848	12.1136	29.0074	23.297	22.2724	17.2485	14.944	17.5281	19.9087	27.7191	21.2226	25.3534	15.0601	11.7154	17.4319	6.26415	0.944357
		29	16.5149	18.0638	12.5213	16.9296	14.6425	17.3195	3.64274	15.1421	15.6607	27.4039	12.8649	11.7797	10.9835	9.77054	8.98983	15.6782	18.5822	18.5182	13.4812	20.1778	17.0066	19.3934	14.4529	8.07277	30.5244	28.5437	12.2358	6.78508	25.05	30.6033	22.3608	11.8793	27.4296	15.1098	23.8027	15.9133	14.9196	16.1949	20.3131	28.2196	21.6975	26.504	14.4749	11.0659	17.3005	6.4607	0.973987
		30	13.6841	18.4278	11.9085	16.8482	14.964	15.4956	3.93063	17.1186	15.7288	25.8926	12.856	12.1691	11.8956	10.0008	9.65997	15.162	18.1269	17.8832	12.9161	21.474	17.6392	19.5128	9.45096	7.9007	31.7074	27.4805	12.5764	6.65178	26.6328	33.3347	20.2779	12.3622	29.7146	25.8781	23.7487	18.2273	13.6346	15.3838	21.5147	28.1786	20.5138	26.0528	15.2974	11.7294	17.5351	6.84044	1.03124
		31	18.4937	16.5934	11.4769	16.7085	15.5707	15.7257	3.96363	16.5457	16.0341	26.1565	13.3976	11.746	11.4607	10.3898	9.46064	15.0787	17.7924	17.6827	13.5817	21.2273	17.4286	19.0281	17.0421	7.82009	32.2602	30.3924	13.4126	6.70413	27.1651	31.6086	21.376	12.3076	30.9457	27.3737	25.3445	18.5824	14.2096	17.832	21.7699	28.47	20.5445	26.5254	15.8402	12.0013	18.0698	6.89466	1.03941
			Mean					SE
			W/o inhibitor	BAY13 1uM	Triacsin C 5uM			Without inhibitor	BAY13 1uM	Triacsin C 5uM
		2	3.63489	2.93826	2.40593			0.342988	0.150214	0.245355
		3	7.12213	5.71432	5.38423			0.31103	0.200529	0.22182
		4	8.41999	6.97751	6.57768			0.330967	0.22471	0.263987
		5	9.73056	7.87743	7.3049			0.372597	0.239513	0.34792
		6	10.5279	8.49306	8.10588			0.421241	0.284098	0.375794
		7	11.5929	8.92092	8.56745			0.435446	0.321862	0.446297
		8	12.6755	9.31191	9.37857			0.424677	0.398458	0.544256
		9	13.4321	10.3142	9.94747			0.446952	0.364253	0.611585
		10	13.9384	10.8551	10.8727			0.504585	0.386821	0.656564
		11	14.8778	11.0841	11.3234			0.582396	0.425665	0.672901
		12	15.5518	11.6047	11.9692			0.558617	0.445062	0.685853
		13	16.3403	11.9284	12.389			0.635226	0.487102	0.66875
		14	17.143	12.2401	13.1951			0.582187	0.483876	0.68639
		15	18.0129	12.6779	13.3692			0.661172	0.513516	0.669826
		16	18.1214	12.9953	13.7807			0.678905	0.511774	0.733769
		17	18.8006	13.2858	14.1893			0.752903	0.472472	0.742106
		18	19.295	13.5151	14.8335			0.796315	0.522776	0.755537
		19	19.705	13.777	15.1079			0.821608	0.548396	0.747894
		20	20.3103	13.8353	15.3203			0.840601	0.561354	0.780279
		21	20.6331	14.0675	15.4893			0.85673	0.591705	0.804581
		22	21.3124	14.2088	15.8635			0.947718	0.582759	0.852912
		23	21.6059	14.6105	15.9396			0.9258	0.626332	0.853161
		24	22.0812	14.5317	16.1114			0.955165	0.640742	0.894006
		25	22.4046	14.8378	16.3002			0.961956	0.632612	0.937061
		26	22.6356	14.7547	16.7361			1.00535	0.635964	0.908988
		27	23.2166	14.8943	17.1119			1.05012	0.654983	0.965479
		28	23.1744	15.0796	17.2037			1.0004	0.664207	0.947608
		29	23.5554	15.0363	17.4319			1.02665	0.698545	0.944357
		30	24.0885	15.2338	17.3005			1.09965	0.726489	0.973987
		31	24.5063	15.1738	17.5351			1.17101	0.713433	1.03124
		32	24.7565	15.271	18.0698			1.1546	0.668291	1.03941
[truncated: 1 more columns]

## Sheet: Figure 4a
Figure 4a
upper panel	experiment No	No1	No2	No3	average	stdev	se
	FBS	0.527081	1.2875	1.18542	1	0.412728	0.238288
	OATM	2.92791	4.75281	5.48879	4.38983	1.31846	0.761214
	OATMMTPi	5.8696	3.09636	5.79672	4.92089	1.58051	0.91251
lower panel	experiment No	No1	No2	No3	average	stdev	se
	FBS	0.980356	1.11754	0.902103	1	0.109053	0.0629616
	TM	1.47944	1.81826	2.29948	1.86573	0.412075	0.237912
	TM MTPi	1.55699	1.56071	1.65373	1.59048	0.0548097	0.0316444

## Sheet: Figure 4b
Figure 4b
				picture	cell	LDs	luminal	%of luminal	%nucleoplasmic				picture	cell	LDs	luminal	%of luminal	%nucleoplasmic			picture	cell	LDs	luminal	%of luminal	% nucleoplasmic			picture	cell	LDs	luminal	%of luminal	%nucleoplasmic
			OATN	1	No1	12	8	66.6667	33.3333			6h	1	No1	15	0	0	100		12h	1	No1	30	12	40	60		24h	1	No1	24	0	0	100
					No2	24	9	37.5	62.5					No2	20	0	0	100				No2	31	14	45.1613	54.8387				No2	39	3	7.69231	92.3077
					No3	24	5	20.8333	79.1667					No3	9	0	0	100				No3	16	1	6.25	93.75				No3	12	1	8.33333	91.6667
					No4	23	11	47.8261	52.1739					No4	18	7	38.8889	61.1111				No4	18	8	44.4444	55.5556				No4	18	0	0	100
					No5	26	9	34.6154	65.3846					No5	39	15	38.4615	61.5385				No5	11	8	72.7273	27.2727				No5	21	0	0	100
					No6	25	6	24	76					No6	13	6	46.1538	53.8462				No6	18	14	77.7778	22.2222				No6	34	0	0	100
					No7	17	10	58.8235	41.1765					No7	28	19	67.8571	32.1429				No7	16	7	43.75	56.25				No7	30	0	0	100
					No8	22	16	72.7273	27.2727					No8	37	11	29.7297	70.2703				No8	46	16	34.7826	65.2174				No8	23	3	13.0435	86.9565
					No9	12	10	83.3333	16.6667					No9	42	8	19.0476	80.9524				No9	29	5	17.2414	82.7586				No9	27	3	11.1111	88.8889
					No10	11	3	27.2727	72.7273					No10	20	6	30	70			2	No1	27	0	0	100				No10	42	8	19.0476	80.9524
					No11	8	8	100	0					No11	21	1	4.7619	95.2381				No2	24	0	0	100				No11	26	0	0	100
					No12	12	9	75	25				2	No1	10	0	0	100				No3	35	0	0	100			2	No1	9	0	0	100
					No13	10	6	60	40					No2	17	9	52.9412	47.0588				No4	11	0	0	100				No2	14	0	0	100
				2	No1	16	6	37.5	62.5					No3	16	10	62.5	37.5				No5	33	6	18.1818	81.8182				No3	72	4	5.55556	94.4444
					No2	22	17	77.2727	22.7273					No4	10	3	30	70				No6	32	0	0	100				No4	48	1	2.08333	97.9167
					No3	18	8	44.4444	55.5556					No5	30	13	43.3333	56.6667				No7	18	0	0	100				No5	42	2	4.7619	95.2381
					No4	11	5	45.4545	54.5455					No6	7	5	71.4286	28.5714				No8	18	0	0	100				No6	17	14	82.3529	17.6471
					No5	10	5	50	50					No7	26	10	38.4615	61.5385				No9	26	0	0	100				No7	7	0	0	100
					No6	23	13	56.5217	43.4783					No8	7	0	0	100				No10	45	0	0	100				No8	42	13	30.9524	69.0476
					No7	15	15	100	0					No9	13	12	92.3077	7.69231			3	No1	40	24	60	40				No9	18	10	55.5556	44.4444
					No8	18	14	77.7778	22.2222					No10	7	5	71.4286	28.5714				No2	24	7	29.1667	70.8333				No10	35	11	31.4286	68.5714
				3	No1	9	2	22.2222	77.7778				3	No1	11	0	0	100				No3	27	15	55.5556	44.4444				No11	50	0	0	100
					No2	30	16	53.3333	46.6667					No2	23	4	17.3913	82.6087				No4	27	2	7.40741	92.5926				No12	13	0	0	100
					No3	25	19	76	24					No3	22	7	31.8182	68.1818				No5	37	10	27.027	72.973			3	No1	27	0	0	100
					No4	25	18	72	28					No4	26	5	19.2308	80.7692				No6	23	5	21.7391	78.2609				No2	26	8	30.7692	69.2308
					No5	18	15	83.3333	16.6667					No5	27	4	14.8148	85.1852				No7	24	3	12.5	87.5				No3	16	7	43.75	56.25
					No6	8	4	50	50				4	No1	26	21	80.7692	19.2308				No8	7	0	0	100				No4	25	5	20	80
					No7	18	2	11.1111	88.8889					No2	18	18	100	0				No9	24	13	54.1667	45.8333				No5	32	3	9.375	90.625
					No8	6	2	33.3333	66.6667					No3	34	13	38.2353	61.7647				No10	19	9	47.3684	52.6316				No6	34	10	29.4118	70.5882
					No9	12	1	8.33333	91.6667					No4	33	16	48.4848	51.5152			4	No1	34	16	47.0588	52.9412				No7	28	7	25	75
					No10	48	16	33.3333	66.6667					No5	14	10	71.4286	28.5714				No2	17	3	17.6471	82.3529				No8	15	6	40	60
					No11	11	3	27.2727	72.7273					No6	25	5	20	80				No3	23	0	0	100				No9	42	0	0	100
					No12	17	7	41.1765	58.8235					No7	16	4	25	75				No4	11	0	0	100				No10	16	2	12.5	87.5
					No13	42	37	88.0952	11.9048					No8	26	7	26.9231	73.0769				No5	33	0	0	100				No11	25	8	32	68
				4	No1	14	3	21.4286	78.5714					No9	15	4	26.6667	73.3333				No6	23	0	0	100				No12	9	1	11.1111	88.8889
					No2	15	6	40	60				5	No1	19	12	63.1579	36.8421				No7	23	1	4.34783	95.6522				No13	26	16	61.5385	38.4615
					No3	11	8	72.7273	27.2727					No2	19	14	73.6842	26.3158				No8	14	4	28.5714	71.4286				No14	20	2	10	90
					No4	10	6	60	40					No3	20	19	95	5				No9	26	8	30.7692	69.2308				No15	14	4	28.5714	71.4286
					No5	28	10	35.7143	64.2857					No4	16	12	75	25			5	No1	20	12	60	40				No16	15	5	33.3333	66.6667
					No6	15	11	73.3333	26.6667					No5	24	19	79.1667	20.8333				No2	13	0	0	100				No17	11	1	9.09091	90.9091
					No7	14	7	50	50					No6	26	9	34.6154	65.3846				No3	43	18	41.8605	58.1395			4	No1	15	2	13.3333	86.6667
					No8	13	7	53.8462	46.1538					No7	35	26	74.2857	25.7143				No4	16	8	50	50				No2	9	4	44.4444	55.5556
					No9	22	13	59.0909	40.9091				6	No1	35	20	57.1429	42.8571				No5	24	9	37.5	62.5				No3	26	9	34.6154	65.3846
					No10	11	7	63.6364	36.3636					No2	17	3	17.6471	82.3529				No6	21	1	4.7619	95.2381				No4	23	0	0	100
					No11	11	6	54.5455	45.4545					No3	30	0	0	100				No7	19	7	36.8421	63.1579				No5	19	0	0	100
					No12	16	7	43.75	56.25					No4	37	3	8.10811	91.8919				No8	18	5	27.7778	72.2222				No6	10	1	10	90
					No13	8	4	50	50					No5	20	3	15	85				No9	32	6	18.75	81.25				No7	32	11	34.375	65.625
					No14	9	5	55.5556	44.4444					No6	30	29	96.6667	3.33333				No10	27	12	44.4444	55.5556				No8	27	15	55.5556	44.4444
					No15	8	5	62.5	37.5					No7	16	12	75	25			6	No1	26	0	0	100				No9	24	5	20.8333	79.1667
					No16	7	3	42.8571	57.1429				7	No1	22	10	45.4545	54.5455				No2	36	0	0	100				No10	19	2	10.5263	89.4737
					No17	17	11	64.7059	35.2941					No2	15	1	6.66667	93.3333				No3	24	13	54.1667	45.8333				No11	21	8	38.0952	61.9048
					No18	10	6	60	40					No3	33	19	57.5758	42.4242				No4	42	0	0	100				No12	32	8	25	75
				5	No1	16	10	62.5	37.5					No4	22	3	13.6364	86.3636				No5	26	1	3.84615	96.1538			5	No1	41	2	4.87805	95.122
					No2	8	8	100	0					No5	29	5	17.2414	82.7586				No6	29	1	3.44828	96.5517				No2	29	10	34.4828	65.5172
					No3	17	10	58.8235	41.1765					No6	48	2	4.16667	95.8333				No7	23	0	0	100				No3	19	0	0	100
					No4	22	10	45.4545	54.5455					No7	28	16	57.1429	42.8571				No8	25	18	72	28				No4	21	7	33.3333	66.6667
					No5	9	0	0	100					No8	23	1	4.34783	95.6522			7	No1	23	4	17.3913	82.6087				No5	28	4	14.2857	85.7143
					No6	25	15	60	40					No9	17	9	52.9412	47.0588				No2	13	9	69.2308	30.7692				No6	25	0	0	100
					No7	10	1	10	90				8	No1	31	5	16.129	83.871				No3	30	8	26.6667	73.3333				No7	15	0	0	100
					No8	7	7	100	0					No2	36	8	22.2222	77.7778				No4	31	14	45.1613	54.8387			6	No1	37	0	0	100
					No9	12	6	50	50					No3	19	8	42.1053	57.8947				No5	23	3	13.0435	86.9565				No2	2	1	50	50
					No10	10	7	70	30					No4	14	13	92.8571	7.14286				No6	21	12	57.1429	42.8571				No3	20	3	15	85
					No11	9	3	33.3333	66.6667					No5	26	13	50	50				No7	29	17	58.6207	41.3793				No4	9	1	11.1111	88.8889
					No12	10	3	30	70					No6	21	9	42.8571	57.1429				No8	16	0	0	100				No5	21	1	4.7619	95.2381
					No13	10	7	70	30					No7	18	8	44.4444	55.5556			8	No1	55	5	9.09091	90.9091				No6	25	4	16	84
					No14	20	15	75	25					No8	36	1	2.77778	97.2222				No2	45	7	15.5556	84.4444				No7	30	5	16.6667	83.3333
					No15	24	4	16.6667	83.3333					No9	19	17	89.4737	10.5263				No3	19	5	26.3158	73.6842				No8	25	0	0	100
					No16	17	10	58.8235	41.1765					No10	18	6	33.3333	66.6667				No4	25	0	0	100				No9	26	0	0	100
					No17	31	6	19.3548	80.6452				9	No1	29	3	10.3448	89.6552				No5	7	3	42.8571	57.1429			7	No1	28	21	75	25
				6	No1	13	8	61.5385	38.4615					No2	16	7	43.75	56.25				No6	5	5	100	0				No2	6	5	83.3333	16.6667
					No2	9	8	88.8889	11.1111					No3	23	14	60.8696	39.1304				No7	14	0	0	100				No3	39	11	28.2051	71.7949
					No3	7	0	0	100					No4	14	1	7.14286	92.8571				No8	23	0	0	100				No4	17	2	11.7647	88.2353
					No4	16	9	56.25	43.75					No5	20	11	55	45			9	No1	21	16	76.1905	23.8095				No5	20	0	0	100
					No5	9	9	100	0					No6	40	13	32.5	67.5				No2	33	18	54.5455	45.4545				No6	38	0	0	100
					No6	15	6	40	60					No7	61	19	31.1475	68.8525				No3	36	22	61.1111	38.8889				No7	15	5	33.3333	66.6667
					No7	18	12	66.6667	33.3333					No8	17	14	82.3529	17.6471				No4	33	18	54.5455	45.4545				No8	13	2	15.3846	84.6154
					No8	10	5	50	50					No9	33	5	15.1515	84.8485				No5	29	5	17.2414	82.7586				No9	22	5	22.7273	77.2727
					No9	30	10	33.3333	66.6667				10	No1	26	1	3.84615	96.1538				No6	30	0	0	100				No10	18	15	83.3333	16.6667
					No10	26	0	0	100					No2	23	4	17.3913	82.6087				No7	27	1	3.7037	96.2963				No11	36	0	0	100
					No11	20	4	20	80					No3	13	0	0	100				No8	17	8	47.0588	52.9412			8	No1	50	0	0	100
					No12	12	4	33.3333	66.6667					No4	29	8	27.5862	72.4138				No9	43	0	0	100				No2	46	0	0	100
					No13	14	7	50	50					No5	19	0	0	100			10	No1	25	18	72	28				No3	51	0	0	100
					No14	5	3	60	40					No6	25	1	4	96				No2	18	13	72.2222	27.7778				No4	14	2	14.2857	85.7143
					No15	12	5	41.6667	58.3333					No7	18	0	0	100				No3	15	10	66.6667	33.3333				No5	66	30	45.4545	54.5455
				7	No1	14	0	0	100					No8	11	0	0	100				No4	41	22	53.6585	46.3415				No6	30	2	6.66667	93.3333
					No2	28	24	85.7143	14.2857					No9	5	0	0	100				No5	17	6	35.2941	64.7059				No7	14	2	14.2857	85.7143
					No3	18	18	100	0					No10	19	0	0	100				No6	17	7	41.1765	58.8235				No8	24	0	0	100
					No4	6	4	66.6667	33.3333					No11	12	0	0	100				No7	36	17	47.2222	52.7778				No9	34	15	44.1176	55.8824
					No5	11	8	72.7273	27.2727				11	No1	27	0	0	100				No8	15	13	86.6667	13.3333				No10	19	6	31.5789	68.4211
					No6	17	11	64.7059	35.2941					No2	31	10	32.2581	67.7419				No9	20	3	15	85			9	No1	21	0	0	100
					No7	18	6	33.3333	66.6667					No3	20	12	60	40				No10	19	15	78.9474	21.0526				No2	24	17	70.8333	29.1667
					No8	17	11	64.7059	35.2941					No4	36	21	58.3333	41.6667				No11	14	9	64.2857	35.7143				No3	26	19	73.0769	26.9231
				8	No1	22	14	63.6364	36.3636					No5	27	3	11.1111	88.8889				No12	7	0	0	100				No4	32	20	62.5	37.5
					No2	26	6	23.0769	76.9231					No6	36	9	25	75			11	No1	24	2	8.33333	91.6667				No5	42	34	80.9524	19.0476
					No3	26	17	65.3846	34.6154				12	No1	41	10	24.3902	75.6098				No2	18	6	33.3333	66.6667			10	No1	7	0	0	100
					No4	10	8	80	20					No2	17	5	29.4118	70.5882				No3	13	4	30.7692	69.2308				No2	60	0	0	100
					No5	12	0	0	100					No3	6	6	100	0				No4	34	21	61.7647	38.2353				No3	34	0	0	100
					No6	19	12	63.1579	36.8421					No4	15	15	100	0				No5	22	9	40.9091	59.0909				No4	15	4	26.6667	73.3333
					No7	25	25	100	0					No5	61	5	8.19672	91.8033				No6	17	5	29.4118	70.5882				No5	23	0	0	100
				9	No1	13	3	23.0769	76.9231					No6	54	6	11.1111	88.8889				No7	14	3	21.4286	78.5714			11	No1	23	0	0	100
					No2	17	9	52.9412	47.0588					No7	14	4	28.5714	71.4286				No8	30	0	0	100				No2	23	4	17.3913	82.6087
					No3	23	8	34.7826	65.2174				14	No1	15	0	0	100				No9	30	1	3.33333	96.6667				No3	13	0	0	100
					No4	20	9	45	55					No2	17	1	5.88235	94.1176				No10	19	5	26.3158	73.6842				No4	30	11	36.6667	63.3333
					No5	11	6	54.5455	45.4545					No3	42	15	35.7143	64.2857				No11	16	2	12.5	87.5				No5	27	0	0	100
				10	No1	22	15	68.1818	31.8182					No4	13	0	0	100				No12	24	0	0	100				No6	9	0	0	100
					No2	20	7	35	65					No5	27	4	14.8148	85.1852			12	No1	24	4	16.6667	83.3333				No7	20	0	0	100
					No3	5	2	40	60					No6	15	14	93.3333	6.66667				No2	30	6	20	80			12	No1	5	0	0	100
					No4	34	10	29.4118	70.5882					No7	17	0	0	100				No3	14	1	7.14286	92.8571				No2	7	1	14.2857	85.7143
					No5	27	7	25.9259	74.0741					No8	11	1	9.09091	90.9091				No4	15	7	46.6667	53.3333				No3	34	2	5.88235	94.1176
					No6	32	14	43.75	56.25					No9	5	1	20	80				No5	52	1	1.92308	98.0769				No4	16	3	18.75	81.25
					No7	17	10	58.8235	41.1765				14	No1	25	8	32	68				No6	29	2	6.89655	93.1034				No5	16	1	6.25	93.75
				11	No1	45	29	64.4444	35.5556					No2	16	3	18.75	81.25				No7	27	8	29.6296	70.3704				No6	23	0	0	100
					No2	6	0	0	100					No3	21	4	19.0476	80.9524				No8	23	5	21.7391	78.2609				No7	44	0	0	100
					No3	51	38	74.5098	25.4902					No4	12	2	16.6667	83.3333				No9	19	0	0	100				No8	13	0	0	100
					No4	24	1	4.16667	95.8333					No5	18	0	0	100				No10	30	1	3.33333	96.6667				No9	38	2	5.26316	94.7368
					No5	29	0	0	100					No6	11	0	0	100				No11	26	5	19.2308	80.7692			13	No1	13	0	0	100
					No6	9	2	22.2222	77.7778					No7	55	20	36.3636	63.6364				No12	29	1	3.44828	96.5517				No2	24	0	0	100
					No7	2	0	0	100					No8	21	8	38.0952	61.9048			13	No1	32	5	15.625	84.375				No3	14	2	14.2857	85.7143
					No8	31	19	61.2903	38.7097					No9	29	16	55.1724	44.8276				No2	22	2	9.09091	90.9091				No4	32	10	31.25	68.75
					No9	15	9	60	40				15	No1	26	3	11.5385	88.4615				No3	19	2	10.5263	89.4737				No5	7	1	14.2857	85.7143
					No10	45	27	60	40					No2	20	0	0	100				No4	21	3	14.2857	85.7143				No6	17	2	11.7647	88.2353
					No11	7	5	71.4286	28.5714					No3	13	0	0	100				No5	23	0	0	100				No7	26	0	0	100
					No12	4	0	0	100					No4	25	0	0	100				No6	10	0	0	100				No8	15	0	0	100
					No13	16	7	43.75	56.25					No5	10	1	10	90				No7	17	0	0	100				No9	26	0	0	100
					No14	13	8	61.5385	38.4615					No6	13	1	7.69231	92.3077				No8	12	0	0	100			14	No1	21	5	23.8095	76.1905
					No15	35	11	31.4286	68.5714					No7	14	0	0	100				No9	13	0	0	100				No2	27	0	0	100
					No16	35	0	0	100					No8	12	0	0	100				No10	12	1	8.33333	91.6667				No3	24	0	0	100
				12	No1	28	7	25	75					No9	3	0	0	100				No11	15	1	6.66667	93.3333				No4	17	3	17.6471	82.3529
					No2	36	0	0	100					No10	23	4	17.3913	82.6087				No12	25	0	0	100				No5	14	4	28.5714	71.4286
					No3	18	6	33.3333	66.6667					No11	17	6	35.2941	64.7059				No13	24	0	0	100				No6	12	2	16.6667	83.3333
					No4	20	7	35	65				16	No1	28	3	10.7143	89.2857				No14	29	2	6.89655	93.1034				No7	6	0	0	100
					No5	19	9	47.3684	52.6316					No2	42	1	2.38095	97.619				No15	17	0	0	100				No8	37	3	8.10811	91.8919
					No6	30	14	46.6667	53.3333					No3	52	13	25	75				No16	15	0	0	100			15	No1	25	0	0	100
					No7	43	17	39.5349	60.4651					No4	13	6	46.1538	53.8462				No17	20	2	10	90				No2	34	0	0	100
					No8	25	6	24	76					No5	18	2	11.1111	88.8889				No18	9	0	0	100				No3	7	0	0	100
					No9	33	17	51.5152	48.4848					No6	23	5	21.7391	78.2609				No19	31	5	16.129	83.871				No4	10	0	0	100
					No10	21	1	4.7619	95.2381					No7	18	2	11.1111	88.8889			14	No1	28	23	82.1429	17.8571				No5	11	0	0	100
				3	No1	17	14	82.3529	17.6471					No8	19	8	42.1053	57.8947				No2	16	1	6.25	93.75				No6	11	0	0	100
					No2	15	12	80	20				17	No1	37	8	21.6216	78.3784				No3	13	10	76.9231	23.0769				No7	4	0	0	100
					No3	20	10	50	50					No2	32	0	0	100				No4	23	17	73.913	26.087				No8	21	7	33.3333	66.6667
					No4	22	12	54.5455	45.4545					No3	18	7	38.8889	61.1111				No5	12	5	41.6667	58.3333			16	No1	12	0	0	100
					No5	15	15	100	0					No4	18	8	44.4444	55.5556				No6	13	1	7.69231	92.3077				No2	18	1	5.55556	94.4444
					No6	15	14	93.3333	6.66667					No5	31	10	32.2581	67.7419				No7	16	7	43.75	56.25				No3	30	1	3.33333	96.6667
					No7	23	16	69.5652	30.4348					No6	21	2	9.52381	90.4762				No8	17	0	0	100				No4	31	4	12.9032	87.0968
				14	No1	20	12	60	40					No7	21	0	0	100			15	No1	17	1	5.88235	94.1176				No5	22	2	9.09091	90.9091
					No2	12	6	50	50					No8	29	12	41.3793	58.6207				No2	19	6	31.5789	68.4211				No6	25	6	24	76
					No3	5	3	60	40					No9	9	2	22.2222	77.7778				No3	28	4	14.2857	85.7143			17	No1	28	0	0	100
					No4	16	8	50	50					No10	12	3	25	75				No4	20	1	5	95				No2	34	2	5.88235	94.1176
					No5	12	6	50	50					No11	11	4	36.3636	63.6364				No5	34	17	50	50				No3	27	5	18.5185	81.4815
					No6	5	0	0	100				18	No1	36	10	27.7778	72.2222				No6	48	3	6.25	93.75				No4	12	0	0	100
				15	No1	25	19	76	24					No2	30	9	30	70				No7	41	14	34.1463	65.8537				No5	10	0	0	100
					No2	34	30	88.2353	11.7647					No3	29	4	13.7931	86.2069				No8	18	1	5.55556	94.4444				No6	30	6	20	80
					No3	32	6	18.75	81.25					No4	23	8	34.7826	65.2174			16	No1	12	5	41.6667	58.3333				No7	11	0	0	100
					No4	21	4	19.0476	80.9524					No5	18	5	27.7778	72.2222				No2	18	12	66.6667	33.3333			18	No1	11	2	18.1818	81.8182
					No5	21	21	100	0				19	No1	31	17	54.8387	45.1613				No3	33	3	9.09091	90.9091				No2	16	2	12.5	87.5
					No6	19	13	68.4211	31.5789					No2	37	8	21.6216	78.3784				No4	27	7	25.9259	74.0741				No3	21	2	9.52381	90.4762
					No7	30	8	26.6667	73.3333					No3	17	6	35.2941	64.7059				No5	22	2	9.09091	90.9091				No4	14	0	0	100
					No8	6	6	100	0					No4	19	7	36.8421	63.1579				No6	26	3	11.5385	88.4615				No5	21	5	23.8095	76.1905
					No9	4	0	0	100					No5	71	20	28.169	71.831				No7	37	3	8.10811	91.8919				No6	20	0	0	100
					No10	21	5	23.8095	76.1905					No6	27	1	3.7037	96.2963				No8	26	1	3.84615	96.1538				No7	13	0	0	100
				16	No1	36	22	61.1111	38.8889				20	No1	41	0	0	100				No9	34	9	26.4706	73.5294			19	No1	32	0	0	100
					No2	29	16	55.1724	44.8276					No2	43	0	0	100				No10	21	4	19.0476	80.9524				No2	13	0	0	100
					No3	20	16	80	20					No3	9	0	0	100				No11	33	6	18.1818	81.8182				No3	17	0	0	100
					No4	10	8	80	20					No4	13	8	61.5385	38.4615			17	No1	30	2	6.66667	93.3333				No4	27	0	0	100
					No5	26	22	84.6154	15.3846					No5	17	2	11.7647	88.2353				No2	28	6	21.4286	78.5714			20	No1	5	0	0	100
					No6	14	9	64.2857	35.7143					No6	24	2	8.33333	91.6667				No3	20	3	15	85				No2	34	0	0	100
				17	No1	36	19	52.7778	47.2222					No7	19	11	57.8947	42.1053				No4	28	4	14.2857	85.7143				No3	21	7	33.3333	66.6667
					No2	29	22	75.8621	24.1379					No8	14	9	64.2857	35.7143				No5	15	0	0	100				No4	51	12	23.5294	76.4706
					No3	21	14	66.6667	33.3333					No9	24	9	37.5	62.5				No6	11	3	27.2727	72.7273				No5	26	0	0	100
					No4	5	3	60	40					No10	16	10	62.5	37.5				No7	24	3	12.5	87.5				No6	3	1	33.3333	66.6667
				18	No1	23	0	0	100				21	No1	11	8	72.7273	27.2727				No8	33	7	21.2121	78.7879				No7	18	6	33.3333	66.6667
					No2	3	0	0	100					No2	16	0	0	100				No9	41	7	17.0732	82.9268				No8	12	0	0	100
					No3	24	0	0	100					No3	27	4	14.8148	85.1852			18	No1	28	0	0	100
					No4	31	4	12.9032	87.0968					No4	5	3	60	40				No2	17	0	0	100						Average	14.9431	85.0569
					No5	30	7	23.3333	76.6667					No5	14	5	35.7143	64.2857				No3	31	3	9.67742	90.3226						SE	1.51063	1.51063
					No6	19	0	0	100					No6	19	4	21.0526	78.9474				No4	22	1	4.54545	95.4545						n	172
					No7	14	14	100	0					No7	8	7	87.5	12.5				No5	9	0	0	100
					No8	14	0	0	100					No8	13	10	76.9231	23.0769				No6	31	1	3.22581	96.7742
					No9	22	8	36.3636	63.6364					No9	18	0	0	100				No7	9	1	11.1111	88.8889
				19	No1	11	3	27.2727	72.7273					No10	14	6	42.8571	57.1429				No8	10	3	30	70
					No2	10	3	30	70					No11	17	12	70.5882	29.4118				No9	30	9	30	70
					No3	18	0	0	100				22	No1	67	16	23.8806	76.1194				No10	27	1	3.7037	96.2963
					No4	8	0	0	100					No2	26	1	3.84615	96.1538				No11	25	2	8	92
					No5	7	5	71.4286	28.5714					No3	15	0	0	100			19	No1	52	8	15.3846	84.6154
					No6	22	9	40.9091	59.0909					No4	22	9	40.9091	59.0909				No2	33	5	15.1515	84.8485
					No7	16	13	81.25	18.75					No5	19	15	78.9474	21.0526				No3	19	5	26.3158	73.6842
					No8	9	3	33.3333	66.6667					No6	17	12	70.5882	29.4118				No4	27	0	0	100
					No9	27	8	29.6296	70.3704													No5	22	2	9.09091	90.9091
				20	No1	35	1	2.85714	97.1429													No6	20	6	30	70
					No2	21	10	47.619	52.381													No7	10	3	30	70
					No3	27	5	18.5185	81.4815													No8	18	4	22.2222	77.7778
					No4	19	5	26.3158	73.6842													No9	18	5	27.7778	72.2222
					No5	39	21	53.8462	46.1538													No10	14	5	35.7143	64.2857
					No6	34	24	70.5882	29.4118												20	No1	15	1	6.66667	93.3333
																						No2	19	0	0	100
																						No3	40	1	2.5	97.5
							Average	47.8677	52.1323							Average	31.2033	68.7967				No4	27	2	7.40741	92.5926
							SE	1.97696	1.97696							SE	2.01498	2.01498				No5	17	2	11.7647	88.2353
							n	194								n	187					No6	23	6	26.087	73.913
																						No7	24	3	12.5	87.5
																						No8	42	0	0	100
																						No9	22	7	31.8182	68.1818
																						No10	16	0	0	100
			Lumenal							Nucleoplasmic											21	No1	33	6	18.1818	81.8182
			OATN	6h	12h	24h				OATN	6h	12h	24h									No2	25	6	24	76
		Average	47.8677	31.2033	21.9735	14.9431			Average	52.1323	68.7967	78.0265	85.0569									No3	32	0	0	100
		SE	1.97696	2.01498	1.59987	1.51063			SE	1.97696	2.01498	1.59987	1.51063									No4	21	2	9.52381	90.4762
		n	194	187	209	172																No5	8	0	0	100
																						No6	12	0	0	100
																								Average	21.9735	78.0265
																								SE	1.59987	1.59987
																								n	209

## Sheet: Figure 5a
Figure 5a	live imaging
		left				right
		LD				NR
	data No	beofre mitosis	immedeately after	6h afater mitosis		beofre mitosis	immedeately after	6h afater mitosis
	No1	6	0	7		5	7	7
	No2	6	0	7.5		6	6.5	8
	No3	5	0	4		2	5	7.5
	No4	17	1.5	14		6	5.5	5
	No5	20	3	15		7	7	8
	No6	13	3.5	17		1	9	13.5
	No7	10	2.5	14		2	7	8.5
	No8	15	1.5	20		7	6	7.5
	No9	15	0	16.5		10	7	8.5
	No10	21	0	20.5		12	8	8.5
	No11	17	0.5	15		8	7	7.5
	No12	22	0	11		6	5	5.5
	No13	14	0	14		1	3.5	2.5
	No14	14	0	16.5		9	5	7.5
	No15	20	0	11		9	4	6.5
	No16	9	1	13		3	4.5	4.5
	No17	10	0	13		6	4.5	5.5
	No18	14	0	17.5		7	2.5	5
	No19	19	2	15		3	8	8
	No20	16	0.5	19		7	4	5.5
	No21	15	0	18.5		0	6.5	6.5
	No22	15	0	15		7	8	7
	No23	11	0	10.5		2	4.5	5.5
	No24	10	0.5	16.5		2	8	6.5
	average	13.9167	0.6875	14.2083		5.33333	5.95833	6.89583
	STDEV	4.79054	1.07149	4.11761		3.2123	1.70623	2.05352
	SE	0.977865	0.218718	0.840504		0.655707	0.348283	0.419173

[truncated: 17 more sheets: Figure 5b, Figure 5c, Figure 6a, Figure 6b, Figure 6c, Figure 6d, Figure 6e, Figure S1a, Figure S1b, Figure S1c, Figure S4a, Figure S6b, Figure S6d, Figure S6e, Figure S7a, Figure S7b, Figure S7c]
